# Supplementary material for: Effectiveness of barber-facilitated “Doing What Matters in Times of Stress” intervention among urban literate youths in Western Kenya: A cluster randomised trial
Source: PLOS Glob Public Health. 2025 Jun 18;5(6):e0004712. doi: 10.1371/journal.pgph.0004712 (PMC12176197; doi:10.1371/journal.pgph.0004712)
Supplement: S1 File — Collectively referred to as Models 1. They contain results of Bayesian cumulative ordinal model with proportional odds assumption for each study outcome. (ZIP) [file pgph.0004712.s006.zip › WHODAS_model1_results.xlsx.xlsx]

## Sheet: loo_results
Metric	Estimate	SE
elpd_loo	-418.609	20.2343
p_loo	20.7137	1.56417
looic	837.219	40.4686

## Sheet: model_summary
Coefficient	Estimate	Est.Error	l-95% CI	u-95% CI	Rhat
Intercept[1]	-1.87328	0.613767	-3.06377	-0.642303	1.0004
Intercept[2]	2.84521	0.62573	1.64685	4.13825	1.00071
Intercept[3]	6.35165	0.862237	4.79042	8.14133	1.00024
timepost	-1.76176	0.309167	-2.36219	-1.15447	1.00048
Group_allocatedIntervention	-0.0579029	0.433567	-0.912653	0.808769	1.00192
GenderFemale	0.463239	0.210334	0.0458568	0.87502	1.00055
Education_levelSecondary	-0.0498368	0.467439	-0.967951	0.86421	1.00032
Education_levelTertiary	-0.104324	0.474515	-1.04616	0.82605	1.00103
County_nameTransnzoia	1.89132	0.418945	1.08554	2.7621	1.00025
recoded_employment_statusUnemployed	-0.12347	0.231718	-0.577467	0.332673	1.00042
recoded_employment_statusStudents	-0.125947	0.289464	-0.70289	0.437269	1.00089
timepost:Group_allocatedIntervention	-0.602706	0.386989	-1.35423	0.152735	1.0008

## Sheet: exp_model_summary
Coefficient	exp_Estimate	exp_l95_CI	exp_u95_CI
Intercept[1]	0.153619	0.0467112	0.52608
Intercept[2]	17.2052	5.19058	62.6927
Intercept[3]	573.439	120.352	3433.47
timepost	0.171743	0.0942141	0.315224
Group_allocatedIntervention	0.943742	0.401458	2.24514
GenderFemale	1.58921	1.04692	2.39892
Education_levelSecondary	0.951385	0.37986	2.37313
Education_levelTertiary	0.900933	0.351285	2.28428
County_nameTransnzoia	6.62809	2.96104	15.8331
recoded_employment_statusUnemployed	0.883848	0.561319	1.39469
recoded_employment_statusStudents	0.881662	0.495152	1.54847
timepost:Group_allocatedIntervention	0.547329	0.258145	1.16502
