# Supplementary material for: Effectiveness of barber-facilitated “Doing What Matters in Times of Stress” intervention among urban literate youths in Western Kenya: A cluster randomised trial
Source: PLOS Glob Public Health. 2025 Jun 18;5(6):e0004712. doi: 10.1371/journal.pgph.0004712 (PMC12176197; doi:10.1371/journal.pgph.0004712)
Supplement: S1 File — Collectively referred to as Models 1. They contain results of Bayesian cumulative ordinal model with proportional odds assumption for each study outcome. (ZIP) [file pgph.0004712.s006.zip › Anxiety_model1_results.xlsx.xlsx]

## Sheet: loo_results
Metric	Estimate	SE
elpd_loo	-657.779	14.995
p_loo	26.7902	1.37062
looic	1315.56	29.9901

## Sheet: model_summary
Coefficient	Estimate	Est.Error	l-95% CI	u-95% CI	Rhat
Intercept[1]	-2.83242	0.75012	-4.29736	-1.3524	1.00031
Intercept[2]	-0.342351	0.742381	-1.7892	1.14174	1.00024
Intercept[3]	1.67514	0.746888	0.232224	3.17704	1.00016
timepost	-0.0248202	0.230585	-0.477913	0.434544	1.00033
Group_allocatedIntervention	-0.264299	0.612711	-1.50496	0.93971	1.00027
GenderFemale	0.266166	0.170893	-0.0743616	0.601798	1.0008
Education_levelSecondary	0.286692	0.419043	-0.540063	1.10222	1.00059
Education_levelTertiary	0.468227	0.426327	-0.367855	1.31066	1.00089
County_nameTransnzoia	-1.4455	0.639856	-2.7193	-0.18573	1.00052
recoded_employment_statusUnemployed	-0.0994931	0.196374	-0.493698	0.281555	1.00104
recoded_employment_statusStudents	-0.187185	0.247027	-0.673825	0.293742	1.00014
timepost:Group_allocatedIntervention	-1.73187	0.333239	-2.39415	-1.07886	1.00008

## Sheet: exp_model_summary
Coefficient	exp_Estimate	exp_l95_CI	exp_u95_CI
Intercept[1]	0.05887	0.0136045	0.258619
Intercept[2]	0.710099	0.167094	3.1322
Intercept[3]	5.33957	1.2614	23.9756
timepost	0.975485	0.620076	1.54426
Group_allocatedIntervention	0.767744	0.222027	2.55924
GenderFemale	1.30495	0.928336	1.8254
Education_levelSecondary	1.33201	0.582712	3.01084
Education_levelTertiary	1.59716	0.692218	3.70861
County_nameTransnzoia	0.235628	0.0659212	0.830498
recoded_employment_statusUnemployed	0.905296	0.610365	1.32519
recoded_employment_statusStudents	0.829291	0.509755	1.34144
timepost:Group_allocatedIntervention	0.176954	0.0912507	0.339982
