# Supplementary material for: Effectiveness of barber-facilitated “Doing What Matters in Times of Stress” intervention among urban literate youths in Western Kenya: A cluster randomised trial
Source: PLOS Glob Public Health. 2025 Jun 18;5(6):e0004712. doi: 10.1371/journal.pgph.0004712 (PMC12176197; doi:10.1371/journal.pgph.0004712)
Supplement: S1 File — Collectively referred to as Models 1. They contain results of Bayesian cumulative ordinal model with proportional odds assumption for each study outcome. (ZIP) [file pgph.0004712.s006.zip › Depression_model1_results.xlsx.xlsx]

## Sheet: loo_results
Metric	Estimate	SE
elpd_loo	-521.502	19.2111
p_loo	23.3294	1.22318
looic	1043	38.4221

## Sheet: model_summary
Coefficient	Estimate	Est.Error	l-95% CI	u-95% CI	Rhat
Intercept[1]	-3.72938	0.638273	-5.00547	-2.52025	1.00051
Intercept[2]	0.0372193	0.608018	-1.1554	1.22775	1.00053
Intercept[3]	3.63597	0.675044	2.33658	4.98979	1.00054
timepost	-0.0106125	0.24659	-0.499268	0.471315	1.00031
Group_allocatedIntervention	-0.0272503	0.457722	-0.918331	0.891678	1.00069
GenderFemale	0.184066	0.179181	-0.162951	0.534273	1.00077
Education_levelSecondary	0.155827	0.431472	-0.692464	1.01075	1.00023
Education_levelTertiary	0.128294	0.43602	-0.729464	0.982232	1.00035
County_nameTransnzoia	-0.740207	0.438575	-1.6141	0.123288	1.00041
recoded_employment_statusUnemployed	-0.254981	0.207951	-0.664855	0.150241	0.99985
recoded_employment_statusStudents	-0.436124	0.261888	-0.950618	0.0830608	1.00045
timepost:Group_allocatedIntervention	-3.05299	0.383883	-3.8116	-2.3031	1.00019

## Sheet: exp_model_summary
Coefficient	exp_Estimate	exp_l95_CI	exp_u95_CI
Intercept[1]	0.0240077	0.00670119	0.0804398
Intercept[2]	1.03792	0.314931	3.41355
Intercept[3]	37.9387	10.3458	146.906
timepost	0.989444	0.606975	1.6021
Group_allocatedIntervention	0.973118	0.399185	2.43922
GenderFemale	1.2021	0.849633	1.70621
Education_levelSecondary	1.16862	0.500342	2.74767
Education_levelTertiary	1.13689	0.482167	2.67041
County_nameTransnzoia	0.477015	0.19907	1.13121
recoded_employment_statusUnemployed	0.774931	0.514348	1.16211
recoded_employment_statusStudents	0.646538	0.386502	1.08661
timepost:Group_allocatedIntervention	0.0472175	0.0221128	0.0999487
