# Supplementary material for: Effectiveness of barber-facilitated “Doing What Matters in Times of Stress” intervention among urban literate youths in Western Kenya: A cluster randomised trial
Source: PLOS Glob Public Health. 2025 Jun 18;5(6):e0004712. doi: 10.1371/journal.pgph.0004712 (PMC12176197; doi:10.1371/journal.pgph.0004712)
Supplement: S1 File — Collectively referred to as Models 1. They contain results of Bayesian cumulative ordinal model with proportional odds assumption for each study outcome. (ZIP) [file pgph.0004712.s006.zip › Problem_model1_results.xlsx.xlsx]

## Sheet: loo_results
Metric	Estimate	SE
elpd_loo	-767.255	19.0115
p_loo	28.5007	1.59447
looic	1534.51	38.0231

## Sheet: model_summary
Coefficient	Estimate	Est.Error	l-95% CI	u-95% CI	Rhat
Intercept[1]	-6.90784	0.734589	-8.42603	-5.51544	1.00277
Intercept[2]	-5.46423	0.672286	-6.85945	-4.17914	1.00189
Intercept[3]	-2.91728	0.633083	-4.20412	-1.68684	1.00207
Intercept[4]	-1.41552	0.623165	-2.69493	-0.196348	1.00213
Intercept[5]	1.12798	0.625498	-0.144075	2.35484	1.00208
timepost	-0.611148	0.221616	-1.0495	-0.175782	1.00065
Group_allocatedIntervention	-0.350153	0.514214	-1.38066	0.660829	1.00155
GenderFemale	0.23853	0.166916	-0.0877352	0.566369	1.00062
Education_levelSecondary	-0.14873	0.374939	-0.89671	0.592591	1.00034
Education_levelTertiary	-0.0858848	0.380388	-0.838732	0.650427	1.00045
County_nameTransnzoia	-1.23402	0.518773	-2.24513	-0.198953	1.00125
recoded_employment_statusUnemployed	0.4633	0.196577	0.073976	0.844474	1.0005
recoded_employment_statusStudents	-0.125309	0.238677	-0.582803	0.338287	1.00009
timepost:Group_allocatedIntervention	-1.96792	0.323283	-2.60273	-1.34453	1.00003

## Sheet: exp_model_summary
Coefficient	exp_Estimate	exp_l95_CI	exp_u95_CI
Intercept[1]	0.000999916	0.00021909	0.00402416
Intercept[2]	0.00423561	0.00104949	0.0153117
Intercept[3]	0.0540806	0.0149339	0.185103
Intercept[4]	0.242798	0.0675474	0.821726
Intercept[5]	3.08942	0.865823	10.5365
timepost	0.542728	0.350113	0.838801
Group_allocatedIntervention	0.70458	0.251413	1.9364
GenderFemale	1.26938	0.916003	1.76186
Education_levelSecondary	0.861802	0.40791	1.80867
Education_levelTertiary	0.9177	0.432258	1.91636
County_nameTransnzoia	0.29112	0.105913	0.819588
recoded_employment_statusUnemployed	1.58931	1.07678	2.32675
recoded_employment_statusStudents	0.882224	0.558331	1.40254
timepost:Group_allocatedIntervention	0.139747	0.0740711	0.260663
