# Supplementary material for: Effectiveness of barber-facilitated “Doing What Matters in Times of Stress” intervention among urban literate youths in Western Kenya: A cluster randomised trial
Source: PLOS Glob Public Health. 2025 Jun 18;5(6):e0004712. doi: 10.1371/journal.pgph.0004712 (PMC12176197; doi:10.1371/journal.pgph.0004712)
Supplement: S1 File — Collectively referred to as Models 1. They contain results of Bayesian cumulative ordinal model with proportional odds assumption for each study outcome. (ZIP) [file pgph.0004712.s006.zip › Resilience_model1_results.xlsx.xlsx]

## Sheet: loo_results
Metric	Estimate	SE
elpd_loo	-373.632	17.3069
p_loo	24.2938	1.85809
looic	747.264	34.6138

## Sheet: model_summary
Coefficient	Estimate	Est.Error	l-95% CI	u-95% CI	Rhat
Intercept[1]	1.81409	0.75475	0.346682	3.36297	1.00162
Intercept[2]	6.97889	0.85413	5.38254	8.72612	1.0012
timepost	0.393784	0.284696	-0.177727	0.952181	1.00139
Group_allocatedIntervention	0.297975	0.556617	-0.770202	1.44567	1.0013
GenderFemale	0.20451	0.209044	-0.203815	0.616337	1.00028
Education_levelSecondary	0.1982	0.476042	-0.717231	1.15234	1.00006
Education_levelTertiary	0.238035	0.491062	-0.725951	1.21182	1.00053
County_nameTransnzoia	2.0088	0.580266	0.940634	3.26908	1.00107
recoded_employment_statusUnemployed	0.176375	0.243131	-0.297192	0.649991	1.00048
recoded_employment_statusStudents	-0.120117	0.295987	-0.692096	0.463236	1.00042
timepost:Group_allocatedIntervention	1.48914	0.395082	0.725555	2.26962	1.00147

## Sheet: exp_model_summary
Coefficient	exp_Estimate	exp_l95_CI	exp_u95_CI
Intercept[1]	6.13551	1.41437	28.8749
Intercept[2]	1073.73	217.574	6161.8
timepost	1.48258	0.837171	2.59135
Group_allocatedIntervention	1.34713	0.462919	4.24471
GenderFemale	1.22692	0.815613	1.85213
Education_levelSecondary	1.21921	0.488102	3.16558
Education_levelTertiary	1.26875	0.483864	3.35961
County_nameTransnzoia	7.45434	2.56161	26.287
recoded_employment_statusUnemployed	1.19289	0.742901	1.91552
recoded_employment_statusStudents	0.886817	0.500526	1.58921
timepost:Group_allocatedIntervention	4.43329	2.06588	9.67573
