# Supplementary material for: Effectiveness of barber-facilitated “Doing What Matters in Times of Stress” intervention among urban literate youths in Western Kenya: A cluster randomised trial
Source: PLOS Glob Public Health. 2025 Jun 18;5(6):e0004712. doi: 10.1371/journal.pgph.0004712 (PMC12176197; doi:10.1371/journal.pgph.0004712)
Supplement: S1 File — Collectively referred to as Models 1. They contain results of Bayesian cumulative ordinal model with proportional odds assumption for each study outcome. (ZIP) [file pgph.0004712.s006.zip › Stress_model1_results.xlsx.xlsx]

## Sheet: loo_results
Metric	Estimate	SE
elpd_loo	-347.676	18.1217
p_loo	23.4248	1.89709
looic	695.352	36.2435

## Sheet: model_summary
Coefficient	Estimate	Est.Error	l-95% CI	u-95% CI	Rhat
Intercept[1]	-5.40227	0.78422	-6.95614	-3.87127	1.00069
Intercept[2]	0.525473	0.737349	-0.882576	2.00647	1.00028
timepost	-1.27388	0.301786	-1.85672	-0.675575	1.00011
Group_allocatedIntervention	-0.506144	0.591585	-1.67485	0.64973	1.00015
GenderFemale	0.590013	0.221253	0.158916	1.03207	1.0005
Education_levelSecondary	-0.409613	0.471864	-1.32316	0.516752	0.99991
Education_levelTertiary	-0.160001	0.480283	-1.0958	0.775799	0.999976
County_nameTransnzoia	-1.48405	0.599271	-2.66627	-0.28131	1.00069
recoded_employment_statusUnemployed	0.49349	0.253628	-0.00551272	0.994789	1.00015
recoded_employment_statusStudents	-0.20966	0.325725	-0.845149	0.429233	1.00027
timepost:Group_allocatedIntervention	-1.29504	0.468625	-2.23024	-0.398013	1.00004

## Sheet: exp_model_summary
Coefficient	exp_Estimate	exp_l95_CI	exp_u95_CI
Intercept[1]	0.00450632	0.000952766	0.0208318
Intercept[2]	1.69126	0.413716	7.43701
timepost	0.279745	0.156184	0.508864
Group_allocatedIntervention	0.602816	0.187336	1.91502
GenderFemale	1.80401	1.17224	2.80686
Education_levelSecondary	0.663907	0.266292	1.67657
Education_levelTertiary	0.852143	0.334271	2.17233
County_nameTransnzoia	0.226718	0.0695111	0.754794
recoded_employment_statusUnemployed	1.63802	0.994502	2.70415
recoded_employment_statusStudents	0.81086	0.429493	1.53608
timepost:Group_allocatedIntervention	0.273888	0.107502	0.671653
