# Supplementary material for: Effectiveness of barber-facilitated “Doing What Matters in Times of Stress” intervention among urban literate youths in Western Kenya: A cluster randomised trial
Source: PLOS Glob Public Health. 2025 Jun 18;5(6):e0004712. doi: 10.1371/journal.pgph.0004712 (PMC12176197; doi:10.1371/journal.pgph.0004712)
Supplement: S2 File — Collectively referred to as Models 2. They contain results of the category-specific effects model using adjacent-category method for each of the study outcome. (ZIP) [file pgph.0004712.s007.zip › Depression_model2_results.xlsx.xlsx]

## Sheet: model_summary
Coefficient

## Sheet: exp_model_summary
Coefficient
