# Supplementary material for: Effectiveness of barber-facilitated “Doing What Matters in Times of Stress” intervention among urban literate youths in Western Kenya: A cluster randomised trial
Source: PLOS Glob Public Health. 2025 Jun 18;5(6):e0004712. doi: 10.1371/journal.pgph.0004712 (PMC12176197; doi:10.1371/journal.pgph.0004712)
Supplement: S3 File — Collectively referred to as Models 3. They contain results of the unequal variances model with unequal variance in selected covariates for each of the study outcome. (ZIP) [file pgph.0004712.s008.zip › WHODAS_model3_results.xlsx.xlsx]

## Sheet: loo_results
Metric	Estimate	SE
elpd_loo	-411.007	21.0148
p_loo	25.3129	2.62714
looic	822.015	42.0296

## Sheet: model_summary
Coefficient	Estimate	Est.Error	l-95% CI	u-95% CI	Rhat
Intercept[1]	-1.75314	0.561101	-2.88302	-0.658426	1.00061
Intercept[2]	2.24568	0.57684	1.16395	3.41881	1.00024
Intercept[3]	5.06423	0.809622	3.59956	6.78865	1.0005
timepost	-1.29078	0.292919	-1.90172	-0.739549	1.0001
Group_allocatedIntervention	0.0249426	0.360275	-0.697883	0.714913	1.00022
GenderFemale	0.34578	0.173118	0.00748789	0.700878	1.00009
Education_levelSecondary	-0.285063	0.409759	-1.08483	0.518593	1.00048
Education_levelTertiary	-0.348174	0.41884	-1.1587	0.480863	1.00046
County_nameTransnzoia	1.63984	0.374746	0.932983	2.42998	1.00029
recoded_employment_statusUnemployed	-0.0275087	0.199682	-0.41552	0.357013	1.0001
recoded_employment_statusStudents	-0.0840795	0.232373	-0.542071	0.368264	1.00049
timepost:Group_allocatedIntervention	-0.7386	0.334521	-1.40452	-0.101175	1.0002
disc_timepost	-0.0788786	0.117385	-0.307349	0.153299	1.00018
disc_GenderFemale	-0.0369627	0.101646	-0.239526	0.164416	1.00063
disc_County_nameTransnzoia	0.459218	0.10774	0.247309	0.67347	1.00012

## Sheet: exp_model_summary
Coefficient	exp_Estimate	exp_l95_CI	exp_u95_CI
Intercept[1]	0.173229	0.0559652	0.517666
Intercept[2]	9.44684	3.20256	30.5329
Intercept[3]	158.258	36.582	887.713
timepost	0.275055	0.149311	0.477329
Group_allocatedIntervention	1.02526	0.497638	2.04401
GenderFemale	1.41309	1.00752	2.01552
Education_levelSecondary	0.751967	0.337959	1.67966
Education_levelTertiary	0.705976	0.313893	1.61747
County_nameTransnzoia	5.15434	2.54208	11.3586
recoded_employment_statusUnemployed	0.972866	0.659997	1.42905
recoded_employment_statusStudents	0.919358	0.581543	1.44522
timepost:Group_allocatedIntervention	0.477782	0.245486	0.903775
disc_timepost	0.924152	0.735394	1.16567
disc_GenderFemale	0.963712	0.787001	1.1787
disc_County_nameTransnzoia	1.58284	1.28057	1.96103
