# Supplementary material for: Effectiveness of barber-facilitated “Doing What Matters in Times of Stress” intervention among urban literate youths in Western Kenya: A cluster randomised trial
Source: PLOS Glob Public Health. 2025 Jun 18;5(6):e0004712. doi: 10.1371/journal.pgph.0004712 (PMC12176197; doi:10.1371/journal.pgph.0004712)
Supplement: S4 File — Collectively referred to as Models 3a. Contains results of the unequal variances model with unequal variance in all covariates for each of the study outcome. (ZIP) [file pgph.0004712.s009.zip › Problem_model3a_results.xlsx.xlsx]

## Sheet: loo_results
Metric	Estimate	SE
elpd_loo	-768.144	19.7151
p_loo	38.7307	2.89721
looic	1536.29	39.4302

## Sheet: model_summary
Coefficient	Estimate	Est.Error	l-95% CI	u-95% CI	Rhat
Intercept[1]	-11.8944	2.47749	-17.3973	-7.81776	1.00462
Intercept[2]	-9.14885	1.93071	-13.4501	-5.93084	1.00425
Intercept[3]	-4.71149	1.24233	-7.40803	-2.57572	1.00266
Intercept[4]	-2.3076	1.01885	-4.4428	-0.456172	1.00133
Intercept[5]	1.8893	1.03425	0.0100936	4.10023	1.00141
timepost	-0.784919	0.366226	-1.56087	-0.118471	1.0007
Group_allocatedIntervention	-0.616811	0.829623	-2.29471	0.922914	1.0008
GenderFemale	0.369997	0.290858	-0.163059	0.985038	1.00102
Education_levelSecondary	-0.249393	0.525757	-1.28242	0.77075	1.0007
Education_levelTertiary	-0.0991526	0.528588	-1.14731	0.95614	1.00053
County_nameTransnzoia	-2.13176	0.920861	-4.12068	-0.470471	1.00125
recoded_employment_statusUnemployed	0.50745	0.347145	-0.173016	1.2229	1.00269
recoded_employment_statusStudents	-0.287929	0.374748	-1.06431	0.416904	1.001
timepost:Group_allocatedIntervention	-3.03458	0.802551	-4.81402	-1.69425	1.00328
disc_timepost	-0.0199534	0.0977421	-0.208261	0.176543	0.999951
disc_Group_allocatedIntervention	-0.226681	0.0907424	-0.403093	-0.0474785	1.00045
disc_GenderFemale	-0.0106468	0.0857427	-0.184981	0.151657	1.00088
disc_Education_levelSecondary	-0.528487	0.180356	-0.890533	-0.181996	1.00246
disc_Education_levelTertiary	-0.383342	0.18043	-0.743975	-0.0360734	1.00282
disc_County_nameTransnzoia	0.195286	0.103946	-0.0111524	0.401763	0.999846
disc_recoded_employment_statusUnemployed	-0.119645	0.0989963	-0.313574	0.0725412	1.00002
disc_recoded_employment_statusStudents	0.017208	0.122678	-0.222643	0.257496	1.00088

## Sheet: exp_model_summary
Coefficient	exp_Estimate	exp_l95_CI	exp_u95_CI
Intercept[1]	6.8284e-06	2.78254e-08	0.00040252
Intercept[2]	0.000106342	1.44105e-06	0.00265624
Intercept[3]	0.00899138	0.000606364	0.0760989
Intercept[4]	0.0995001	0.011763	0.633705
Intercept[5]	6.61476	1.01014	60.3542
timepost	0.456157	0.209953	0.888278
Group_allocatedIntervention	0.539663	0.100791	2.51661
GenderFemale	1.44773	0.849541	2.67791
Education_levelSecondary	0.779274	0.277366	2.16139
Education_levelTertiary	0.905605	0.31749	2.60164
County_nameTransnzoia	0.118628	0.0162335	0.624708
recoded_employment_statusUnemployed	1.66105	0.841124	3.39701
recoded_employment_statusStudents	0.749815	0.344966	1.51726
timepost:Group_allocatedIntervention	0.0480948	0.00811517	0.183737
disc_timepost	0.980244	0.811995	1.19309
disc_Group_allocatedIntervention	0.797175	0.66825	0.953631
disc_GenderFemale	0.98941	0.83112	1.16376
disc_Education_levelSecondary	0.589496	0.410437	0.833605
disc_Education_levelTertiary	0.68158	0.475221	0.96457
disc_County_nameTransnzoia	1.21566	0.98891	1.49446
disc_recoded_employment_statusUnemployed	0.887235	0.73083	1.07524
disc_recoded_employment_statusStudents	1.01736	0.8004	1.29369
