# Supplementary material for: Effectiveness of barber-facilitated “Doing What Matters in Times of Stress” intervention among urban literate youths in Western Kenya: A cluster randomised trial
Source: PLOS Glob Public Health. 2025 Jun 18;5(6):e0004712. doi: 10.1371/journal.pgph.0004712 (PMC12176197; doi:10.1371/journal.pgph.0004712)
Supplement: S5 File — Collectively referred to as Models 3b. Contains results of the unequal variances model with unequal variance in all covariates +interaction term. (ZIP) [file pgph.0004712.s010.zip]

Archive with 6 entries (6 files):
- Resilience_model3b_results.xlsx.xlsx
- Stress_model3b_results.xlsx.xlsx
- WHODAS_model3b_results.xlsx.xlsx
- Anxiety_model3b_results.xlsx.xlsx
- Depression_model3b_results.xlsx.xlsx
- Problem_model3b_results.xlsx.xlsx
