# Supplementary material for: Effectiveness of barber-facilitated “Doing What Matters in Times of Stress” intervention among urban literate youths in Western Kenya: A cluster randomised trial
Source: PLOS Glob Public Health. 2025 Jun 18;5(6):e0004712. doi: 10.1371/journal.pgph.0004712 (PMC12176197; doi:10.1371/journal.pgph.0004712)
Supplement: S5 File — Collectively referred to as Models 3b. Contains results of the unequal variances model with unequal variance in all covariates +interaction term. (ZIP) [file pgph.0004712.s010.zip › Stress_model3b_results.xlsx.xlsx]

## Sheet: loo_results
Metric	Estimate	SE
elpd_loo	-348.626	19.2378
p_loo	35.2415	4.76378
looic	697.253	38.4756

## Sheet: model_summary
Coefficient	Estimate	Est.Error	l-95% CI	u-95% CI	Rhat
Intercept[1]	-10.9346	3.8	-19.8088	-5.46374	1.00248
Intercept[2]	2.49427	2.07422	-0.628826	7.3803	1.00223
timepost	-2.10984	0.888013	-4.10296	-0.617137	1.0012
Group_allocatedIntervention	-0.927498	1.51658	-4.22057	1.93725	1.00003
GenderFemale	1.43051	0.727708	0.339864	3.12433	1.00167
Education_levelSecondary	-0.0203492	0.981674	-1.79413	2.16894	1.00157
Education_levelTertiary	0.835731	1.1915	-1.01689	3.54121	1.00204
County_nameTransnzoia	-3.34952	1.84017	-7.68227	-0.524466	1.00195
recoded_employment_statusUnemployed	1.17498	0.692474	0.0261909	2.72261	1.00046
recoded_employment_statusStudents	-0.328599	0.839449	-2.10358	1.20297	1.00032
timepost:Group_allocatedIntervention	-4.04063	2.21351	-9.43392	-1.17646	1.00198
disc_timepost	-0.207601	0.175977	-0.550554	0.138596	1.00078
disc_Group_allocatedIntervention	0.135407	0.180963	-0.222848	0.48872	1.00087
disc_GenderFemale	-0.0236359	0.128338	-0.276642	0.227254	1.0001
disc_Education_levelSecondary	-0.995195	0.33675	-1.68741	-0.374212	1.00372
disc_Education_levelTertiary	-0.962429	0.346907	-1.67996	-0.311356	1.00374
disc_County_nameTransnzoia	0.573403	0.149592	0.283319	0.866425	1.00025
disc_recoded_employment_statusUnemployed	-0.23291	0.152243	-0.529617	0.067377	1.00138
disc_recoded_employment_statusStudents	-0.434956	0.176389	-0.786043	-0.0947007	0.999955
disc_timepost:Group_allocatedIntervention	0.317455	0.277157	-0.232524	0.859976	1.00085

## Sheet: exp_model_summary
Coefficient	exp_Estimate	exp_l95_CI	exp_u95_CI
Intercept[1]	1.78312e-05	2.49548e-09	0.00423769
Intercept[2]	12.1129	0.533217	1604.07
timepost	0.121257	0.0165237	0.539487
Group_allocatedIntervention	0.395542	0.0146902	6.93961
GenderFemale	4.18084	1.40476	22.7447
Education_levelSecondary	0.979856	0.166273	8.74898
Education_levelTertiary	2.3065	0.361718	34.5087
County_nameTransnzoia	0.0351013	0.000460927	0.591871
recoded_employment_statusUnemployed	3.23809	1.02654	15.22
recoded_employment_statusStudents	0.719932	0.122019	3.32999
timepost:Group_allocatedIntervention	0.0175864	7.99653e-05	0.308369
disc_timepost	0.812531	0.57663	1.14866
disc_Group_allocatedIntervention	1.145	0.800236	1.63023
disc_GenderFemale	0.976641	0.758326	1.25515
disc_Education_levelSecondary	0.369651	0.184997	0.687831
disc_Education_levelTertiary	0.381964	0.186381	0.732453
disc_County_nameTransnzoia	1.77429	1.32753	2.37839
disc_recoded_employment_statusUnemployed	0.792225	0.58883	1.0697
disc_recoded_employment_statusStudents	0.647293	0.455644	0.909645
disc_timepost:Group_allocatedIntervention	1.37363	0.792531	2.3631
