# Supplementary material for: Effectiveness of barber-facilitated “Doing What Matters in Times of Stress” intervention among urban literate youths in Western Kenya: A cluster randomised trial
Source: PLOS Glob Public Health. 2025 Jun 18;5(6):e0004712. doi: 10.1371/journal.pgph.0004712 (PMC12176197; doi:10.1371/journal.pgph.0004712)
Supplement: S6 File — Collectively referred to as Models 4. Contains results of the adjacent-category model without category-specific effects. (ZIP) [file pgph.0004712.s011.zip › Depression_model4_results.xlsx.xlsx]

## Sheet: loo_results
Metric	Estimate	SE
elpd_loo	-527.224	19.9898
p_loo	23.2146	1.7502
looic	1054.45	39.9797

## Sheet: model_summary
Coefficient	Estimate	Est.Error	l-95% CI	u-95% CI	Rhat
Intercept[1]	-3.19733	0.548369	-4.27723	-2.1623	1.00073
Intercept[2]	0.0183257	0.511359	-1.00191	1.01651	1.00106
Intercept[3]	2.80072	0.59833	1.65734	4.01273	1.00058
timepost	0.0317793	0.209351	-0.381303	0.431259	0.999974
Group_allocatedIntervention	-0.0161983	0.379534	-0.773939	0.749312	1.00042
GenderFemale	0.178813	0.16015	-0.133792	0.491282	1.00124
Education_levelSecondary	0.0604954	0.355415	-0.634921	0.773475	1.00101
Education_levelTertiary	0.0587331	0.361952	-0.681477	0.769907	1.00117
County_nameTransnzoia	-0.668001	0.365518	-1.40285	0.0426592	1.00114
recoded_employment_statusUnemployed	-0.190851	0.183154	-0.553892	0.174495	1.00039
recoded_employment_statusStudents	-0.342103	0.22975	-0.791402	0.10065	0.999808
timepost:Group_allocatedIntervention	-2.45456	0.328809	-3.11181	-1.81436	1.00007

## Sheet: exp_model_summary
Coefficient	exp_Estimate	exp_l95_CI	exp_u95_CI
Intercept[1]	0.0408713	0.013881	0.11506
Intercept[2]	1.01849	0.367178	2.76354
Intercept[3]	16.4565	5.24534	55.2977
timepost	1.03229	0.682971	1.53919
Group_allocatedIntervention	0.983932	0.461193	2.11554
GenderFemale	1.1958	0.874772	1.63441
Education_levelSecondary	1.06236	0.529977	2.16728
Education_levelTertiary	1.06049	0.505869	2.15957
County_nameTransnzoia	0.512732	0.245895	1.04358
recoded_employment_statusUnemployed	0.826256	0.574709	1.19064
recoded_employment_statusStudents	0.710275	0.453209	1.10589
timepost:Group_allocatedIntervention	0.0859008	0.0445202	0.162942
