# Supplementary material for: Effectiveness of barber-facilitated “Doing What Matters in Times of Stress” intervention among urban literate youths in Western Kenya: A cluster randomised trial
Source: PLOS Glob Public Health. 2025 Jun 18;5(6):e0004712. doi: 10.1371/journal.pgph.0004712 (PMC12176197; doi:10.1371/journal.pgph.0004712)
Supplement: S7 File — It contains; Analysis_codebook.Rmd, which is the r analysis codebook; Imputation_codebook.Rmd, with the imputation process and analysis r codes; and Wematter_data.rds, which is an R format dataset used in the analysis. (ZIP) [file pgph.0004712.s012.zip]

Archive with 3 entries (3 files):
- Imputation_codebook.Rmd.Rmd
- Wematter_data.rds
- Analysis_codebook.Rmd.Rmd
