# Supplementary material for: Effectiveness of barber-facilitated “Doing What Matters in Times of Stress” intervention among urban literate youths in Western Kenya: A cluster randomised trial
Source: PLOS Glob Public Health. 2025 Jun 18;5(6):e0004712. doi: 10.1371/journal.pgph.0004712 (PMC12176197; doi:10.1371/journal.pgph.0004712)
Supplement: S7 File — It contains; Analysis_codebook.Rmd, which is the r analysis codebook; Imputation_codebook.Rmd, with the imputation process and analysis r codes; and Wematter_data.rds, which is an R format dataset used in the analysis. (ZIP) [file pgph.0004712.s012.zip › Imputation_codebook.Rmd.Rmd]

---
title: "Imputed_data_codebook"
output: html_notebook
---

```{r}
library(naniar)
library(finalfit)
```


#subset data to remain with original variables
```{r}
originalv_wematter <- subset(wematter_long, select = c(Serial, cluster_no, Group_allocated,County_name,Gender, age,Education_level,recoded_marital_status, recoded_employment_status, time, pyschlopsscore, WHODASscore, PHQ9score, GAD7score,PSS10score, BRSscore))
```


#visualise data for missing patterns

```{r}
summary(is.na(originalv_wematter ))
sum(is.na(originalv_wematter ))

# Visualize missing data pattern
vis_miss(originalv_wematter )

# Create a heatmap of missing values
gg_miss_upset(originalv_wematter) 

```


```{r}
originalv_wematter %>%
  ff_glimpse()
```


#plot missing patterns
```{r}
originalv_wematter  %>%
  missing_plot()
```


#explore missing patterns

```{r}
explanatory = c("time", "Group_allocated", "Gender", "Education_level", "County_name", "recoded_employment_status")
dependent = c("PHQ9score","pyschlopsscore","GAD7score","PSS10score","WHODASscore", "BRSscore")

originalv_wematter %>% 
  missing_pattern(dependent, explanatory)
```


```{r}
originalv_wematter %>% 
  missing_pairs(dependent, explanatory)
```

#MCAR test:P_value_MCAR 

```{r}
library(MissMech)

numeric_data <- originalv_wematter[sapply(originalv_wematter, is.numeric)]

# Apply the MCAR test on the numeric data
test_result <- TestMCARNormality(numeric_data)

# View the results
print(test_result)


```


#Check for associations between missing and observed data: missing_pairs | missing_compare

```{r}
# Define variables
explanatory <- c("time", "Group_allocated", "Gender", "Education_level", 
                 "County_name", "recoded_employment_status", "cluster_no")

dependent_vars <- c("pyschlopsscore", "dep_ordered", "anxiety_ordered", 
                    "stress_ordered", "functioning_ordered", "problem_ordered")

# Create empty list to store results
all_results <- list()

# Loop through each dependent variable
for (dependent in dependent_vars) {
  cat("\n====================================================\n")
  cat("Running missingness comparison for dependent variable:", dependent, "\n")
  cat("====================================================\n")
  
  result <- wematter_long %>%
    missing_compare(dependent, explanatory)
  
  # Add the dependent variable name to each result
  result$dependent_variable <- dependent
  
  # Store in the list
  all_results[[dependent]] <- result
}

# Combine all into one data frame
combined_results <- bind_rows(all_results)

# Save to Excel
write_xlsx(combined_results, "missingness_comparison_results.xlsx")
```

#test using ;logistic regression

```{r}
library(broom)      # for tidy summaries
library(dplyr)      # for data manipulation
library(writexl)    # for writing to Excel

explanatory <- c("time", "Group_allocated", "Gender", "Education_level", 
                 "County_name", "recoded_employment_status")

dependent_vars <- c("pyschlopsscore", "dep_ordered", "anxiety_ordered", 
                    "stress_ordered", "functioning_ordered", "problem_ordered")

# Initialize empty list to store each model's tidy summary
model_summaries <- list()

for (dep in dependent_vars) {
  cat("\n===========================================\n")
  cat("Logistic Regression for Missingness in:", dep, "\n")
  cat("===========================================\n")
  
  # Create missingness indicator
  wematter_long$missing_indicator <- is.na(wematter_long[[dep]])
  
  # Build and run the model
  formula_str <- paste("missing_indicator ~", paste(explanatory, collapse = " + "))
  model <- glm(as.formula(formula_str), data = wematter_long, family = binomial)
  
  # Create a tidy summary and add variable name as a column
  tidy_summary <- broom::tidy(model) %>%
    mutate(dependent_variable = dep)
  
  # Add to list
  model_summaries[[dep]] <- tidy_summary
}

# Combine all model outputs into one data frame
all_models_df <- bind_rows(model_summaries)

# Write to Excel file
writexl::write_xlsx(all_models_df, "logistic_missingness_models.xlsx")
```


#check variable coding and clean those that need to be cleaned
```{r}
originalv_wematter$cluster_no <- as.integer(originalv_wematter$cluster_no)
originalv_wematter$Serial <- as.integer(originalv_wematter$Serial)
```


#impute
```{r}

library(mice)
library(miceadds)
library(broom.mixed)

# Define your dataset 
data <- originalv_wematter
pred_matrix <- mice::make.predictorMatrix(originalv_wematter)

pred_matrix[,"cluster_no"] <- -2


# Imputation methods

methods <- mice::make.method(originalv_wematter)
methods[c("PHQ9score","pyschlopsscore","GAD7score","PSS10score","WHODASscore", "BRSscore" )] <- "2l.pmm"
# Perform the multiple imputation
imputed_data <- mice(originalv_wematter, 
                     method = methods, 
                     predictorMatrix = pred_matrix, 
                     m = 50,  # Number of imputations
                     maxit = 20,  # Number of iterations
                     seed = 123)  # Set seed for reproducibility


summary(imputed_data)
complete_data <- complete(imputed_data, 1)
```


```{r}
plot(imputed_data, c("PHQ9score","pyschlopsscore","GAD7score","PSS10score","WHODASscore", "BRSscore"))

```

#Visualizing Imputed vs. Observed Data: Stripplots
```{r}

stripplot(imputed_data, 
          pch = 20, 
          cex = 1.2, 
          by = "time")  # Separate the plots by timepoint
```

```{r}
summary(imputed_data)
# Compare density of observed vs. imputed data for PHQ9score
densityplot(imputed_data, ~ BRSscore)

densityplot(imputed_data, ~ BRSscore)
            
saveRDS(imputed_data, file = "imputed_data.rds")

```


```{r}
complete_data <- complete(imputed_data, action = "long", include = TRUE)
ggplot(complete_data, aes(x = PHQ9score, fill = factor(.imp))) + 
  geom_density(alpha = 0.6) +  # Create density plot
  labs(fill = "Imputation Set", x = "PHQ9 Score", y = "Density") + 
  theme_minimal() +
  facet_wrap(~ time) +  # Facet by time variable (e.g., pre and post)
  scale_fill_manual(values = c("0" = "blue", "1" = "red"), labels = c("Observed", "Imputed"))

```

# Extract the 50 imputed datasets using lapply
```{r}

all_sets <- lapply(1:50, function(x) complete(imputed_data, x))

# Create the new variables dep_ordered, anxiety_ordered, stress_ordered, resilience_ordered, functioning_ordered, and problem_ordered based on the criteria provided
imputed_final <- lapply(all_sets, function(x) {
  
  # Create dep_ordered based on PHQ9score
  x$dep_ordered <- cut(x$PHQ9score,
                       breaks = c(0, 4, 9, 14, 21),  # Define breaks for PHQ9score
                       labels = c("None", "Mild", "Moderate", "Severe"),  # Labels for each range
                       right = TRUE,  # Ensure the intervals are inclusive on the right side
                       include.lowest = TRUE)  # Include PHQ9score == 0 in the first group
  x$dep_ordered <- ordered(x$dep_ordered, levels = c("None", "Mild", "Moderate", "Severe"))
  
  # Create anxiety_ordered based on GAD7score
  x$anxiety_ordered <- cut(x$GAD7score,
                           breaks = c(0, 4, 9, 14, 21),  # Define breaks for GAD7score
                           labels = c("None", "Mild", "Moderate", "Severe"),  # Labels for each range
                           right = TRUE,  # Ensure the intervals are inclusive on the right side
                           include.lowest = TRUE)  # Include GAD7score == 0 in the first group
  x$anxiety_ordered <- ordered(x$anxiety_ordered, levels = c("None", "Mild", "Moderate", "Severe"))
  
  # Create stress_ordered based on PSS10score
  x$stress_ordered <- cut(x$PSS10score,
                          breaks = c(0, 13, 26, 40),  # Define breaks for PSS10score
                          labels = c("Low", "Moderate", "High"),  # Labels for each range
                          right = TRUE,  # Ensure the intervals are inclusive on the right side
                          include.lowest = TRUE)  # Include PSS10score == 0 in the first group
  x$stress_ordered <- ordered(x$stress_ordered, levels = c("Low", "Moderate", "High"))
  
  # Create resilience_ordered based on BRSscore
  x$resilience_ordered <- cut(x$BRSscore,
                              breaks = c(1, 2.99, 4.3, 5),  # Define breaks for BRSscore
                              labels = c("Low", "Normal", "High"),  # Labels for each range
                              right = TRUE,  # Ensure the intervals are inclusive on the right side
                              include.lowest = TRUE)  # Include BRSscore == 1 in the first group
  x$resilience_ordered <- ordered(x$resilience_ordered, levels = c("Low", "Normal", "High"))
  
  # Create functioning_ordered based on WHODASscore
  # Step 1: Calculate WHODAS_scaled by dividing WHODASscore by 12 and rounding
  x$WHODAS_scaled <- round(x$WHODASscore / 12)
  
  # Step 2: Create ordered factor for functioning_ordered
  x$functioning_ordered <- factor(x$WHODAS_scaled, 
                                  levels = c(1, 2, 3, 4, 5),  # Define the levels as 1 to 5
                                  labels = c("None", "Mild", "Moderate", "Severe", "Extreme or cannot do"),  # Labels for each level
                                  ordered = TRUE)  # Create an ordered factor
  
  # Create problem_ordered based on scaled pyschlopsscore
  # Step 1: Calculate pyschlopsscore_scaled by dividing pyschlopsscore by 4 and rounding
  x$pyschlopsscore_scaled <- round(x$pyschlopsscore / 4)
  
  # Step 2: Create ordered factor for problem_ordered
  x$problem_ordered <- factor(x$pyschlopsscore_scaled, 
                              levels = c(0, 1, 2, 3, 4, 5),  # Define levels from 0 to 5
                              ordered = TRUE)  # Create an ordered factor
  
  return(x)
})

```


```{r}
str(imputed_final[[1]])
```


****************************************
***************Modeling on imputed data*********
****************************************************888

#Apply clmm model to the imputed results 
```{r}
outcomes <- c("dep_ordered", "anxiety_ordered", "stress_ordered", "resilience_ordered", "functioning_ordered", "problem_ordered")

pooled_summaries <- list()
exp_pooled_results_list <- list()

for (outcome in outcomes) {
  models <- list()  
  
  for (i in 1:50) {
    formula <- as.formula(paste(outcome, "~ time * Group_allocated + Gender + Education_level +
                                 County_name + recoded_employment_status + (1 | cluster_no)"))

    models[[i]] <- clmm(formula, data = imputed_final[[i]], Hess = TRUE, nAGQ = 10)
  }
  pooled_model <- pool(as.mira(models))
  pooled_summary <- summary(pooled_model)
  pooled_summaries[[outcome]] <- pooled_summary
  z_value <- 1.96
  pooled_summary$conf.low <- pooled_summary$estimate - z_value * pooled_summary$std.error
  pooled_summary$conf.high <- pooled_summary$estimate + z_value * pooled_summary$std.error
  exp_pooled_results <- exp(cbind(Estimate = pooled_summary$estimate,       
                                  conf.low = pooled_summary$conf.low,      
                                  conf.high = pooled_summary$conf.high))   
  
  exp_pooled_results_list[[outcome]] <- exp_pooled_results
  cat("\nPooled summary for", outcome, ":\n")
  print(pooled_summary)
  
  cat("\nExponentiated results for", outcome, ":\n")
  print(exp_pooled_results)
}

wb <- createWorkbook()
for (outcome in outcomes) {
  addWorksheet(wb, paste0(outcome, "_Imputed"))
  pooled_summary_df <- data.frame(pooled_summaries[[outcome]])
  writeData(wb, paste0(outcome, "_Imputed"), pooled_summary_df)
  addWorksheet(wb, paste0(outcome, "_Exp_imp"))
  exp_results_df <- data.frame(exp_pooled_results_list[[outcome]])
  writeData(wb, paste0(outcome, "_Exp_imp"), exp_results_df)
}
saveWorkbook(wb, "Imputed_pooled.xlsx", overwrite = TRUE)

cat("\nResults saved to 'Imputed_pooled.xlsx'")
```
