# Supplementary material for: Effectiveness of barber-facilitated “Doing What Matters in Times of Stress” intervention among urban literate youths in Western Kenya: A cluster randomised trial
Source: PLOS Glob Public Health. 2025 Jun 18;5(6):e0004712. doi: 10.1371/journal.pgph.0004712 (PMC12176197; doi:10.1371/journal.pgph.0004712)
Supplement: S7 File — It contains; Analysis_codebook.Rmd, which is the r analysis codebook; Imputation_codebook.Rmd, with the imputation process and analysis r codes; and Wematter_data.rds, which is an R format dataset used in the analysis. (ZIP) [file pgph.0004712.s012.zip › Analysis_codebook.Rmd.Rmd]

---
title: "Final_codebook"
output: html_notebook
---


#Load dataset
```{r}
readRDS("wematter_long.rds")
```


#1. CATEGORISE OUTCOMES INTO ORDINAL VARIABLES 
#depression ordinal variable

```{r}
wematter_long <- wematter_long%>%
  mutate(dep_ordered = ifelse( PHQ9score>= 0 &  PHQ9score <= 4, 1,
                                      ifelse(PHQ9score>= 5 & PHQ9score <= 9, 2,
                                             ifelse(PHQ9score>= 10 & PHQ9score<=14, 3,
                                                    ifelse(PHQ9score >= 15 & PHQ9score<= 19,4,NA)))))

wematter_long <- wematter_long %>% mutate(dep_ordered   = factor(dep_ordered , levels = c(1, 2,3,4), labels = c( "None", "Mild", "Moderate", "Severe"), ordered = TRUE))
freq(wematter_long$dep_ordered)

is.ordered(wematter_long$dep_ordered)
levels(wematter_long$dep_ordered)

```

#anxiety ordered variable

```{r}
wematter_long <- wematter_long%>%
  mutate(anxiety_ordered = ifelse( GAD7score>= 0 &  GAD7score <= 4, 1,
                                      ifelse(GAD7score>= 5 & GAD7score <= 9, 2,
                                             ifelse(GAD7score>= 10 & GAD7score<=14, 3,
                                                    ifelse(GAD7score >= 15 & GAD7score<= 21,4,NA)))))

wematter_long <- wematter_long %>% mutate(anxiety_ordered  = factor(anxiety_ordered , levels = c(1, 2,3,4), labels = c( "None", "Mild", "Moderate", "Severe"), ordered = TRUE))
freq(wematter_long$anxiety_ordered)

is.ordered(wematter_long$anxiety_ordered)
levels(wematter_long$anxiety_ordered)

```

#Sress_ordered

```{r}
wematter_long <- wematter_long%>%
  mutate(stress_ordered = ifelse( PSS10score>= 0 & PSS10score <= 13, 1,
                                      ifelse(PSS10score>= 14&PSS10score <= 26, 2,
                                             ifelse(PSS10score>= 27 &PSS10score<=40, 3,NA))))

wematter_long <- wematter_long %>% mutate(stress_ordered  = factor(stress_ordered , levels = c(1, 2,3), labels = c( "Low", "Moderate", "High"), ordered = TRUE))
freq(wematter_long$stress_ordered)

is.ordered(wematter_long$stress_ordered)
levels(wematter_long$stress_ordered)
```

#resilience_ordered

```{r}
wematter_long <- wematter_long%>%
  mutate(resilience_ordered = ifelse( BRSscore>= 1 & BRSscore <=2.99, 1,
                                      ifelse(BRSscore>= 3& BRSscore <= 4.3, 2,
                                             ifelse(BRSscore>= 4.31 &BRSscore<=5, 3,NA))))

wematter_long <- wematter_long %>% mutate(resilience_ordered = factor(resilience_ordered , levels = c(1, 2,3), labels = c( "Low", "Normal", "High"), ordered = TRUE))
freq(wematter_long$resilience_ordered)

is.ordered(wematter_long$resilience_ordered)
levels(wematter_long$resilience_ordered)
```

#WHODAS functioning impairment ordered

```{r}
summary(wematter_long$WHODASscore)

wematter_long$WHODAS_scaled <- round(wematter_long$WHODASscore / 12)

wematter_long$functioning_ordered <- factor(wematter_long$WHODAS_scaled, 
                                      levels = c(1, 2, 3, 4, 5), 
                                      labels = c("None", "Mild", "Moderate", "Severe", "Extreme or cannot do"), 
                                      ordered = TRUE)
freq(wematter_long$functioning_ordered)
is.ordered(wematter_long$functioning_ordered )
levels(wematter_long$functioning_ordered )


```

#self identified problemscore

```{r}


wematter_long$pyschlopsscore_scaled <- round(wematter_long$pyschlopsscore/ 4)

wematter_long$problem_ordered <- factor(wematter_long$pyschlopsscore_scaled, 
                                      levels = c(0, 1, 2, 3, 4, 5), 
                                      ordered = TRUE)
freq(wematter_long$problem_ordered)
str(wematter_long$problem_ordered)


```

`
#2.0 DESCRIPTIVE ANALYSIS
#visualise age and outcome score using histogram

```{r}
columns <- c("age", "PHQ9score", "PSS10score", "GAD7score", "pyschlopsscore", "BRSscore", "WHODASscore")
par(mfrow = c(2, 3))
for (col in columns) {
  hist(wematter_long[[col]], main = paste(col, "Histogram"), xlab = col, col = "lightblue")
}

par(mfrow = c(1, 1))
```

#check distribution per intervention and control group seperatetly

```{r}
# List of outcomes you want to plot
outcomes <- c("age", "PHQ9score", "PSS10score", "GAD7score", "pyschlopsscore", "BRSscore", "WHODASscore")

for (outcome in outcomes) {
  p <- ggplot(wematter_long, aes_string(x = outcome, fill = "time")) +
    geom_histogram(binwidth = 0.5, color = "black", alpha = 0.5, position = "identity") +
    facet_wrap(~ Group_allocated) +  # Separate plots for Control and Intervention groups
    labs(title = paste("Combined Histogram of", outcome, "by Time Point and Group"),
         x = outcome,
         y = "Count") +
    scale_fill_manual(values = c("pre" = "blue", "post" = "red"), 
                      name = "Time") +
    theme_minimal() +
    theme(legend.position = "top")  
  
  print(p)
}
```


```{r}

library(moments)
outcomes <- c("age", "PHQ9score", "PSS10score", "GAD7score", "pyschlopsscore", "BRSscore", "WHODASscore")

for (outcome in outcomes) {
  outcome_data <- na.omit(wematter_long[[outcome]])
  
  if (length(outcome_data) > 1) { 
    skewness_value <- skewness(outcome_data)
    print(paste("Skewness of", outcome, ":", skewness_value))
    
    # Interpretation of the skewness value
    if (skewness_value > 0) {
      cat(outcome, "is right-skewed (positively skewed).\n")
    } else if (skewness_value < 0) {
      cat(outcome, "is left-skewed (negatively skewed).\n")
    } else {
      cat(outcome, "is approximately symmetric.\n")
    }
  } else {
    cat("Not enough valid data for", outcome, "\n")
  }
}

```

#check normality using qq plot

```{r}


outcomes <- c("age", "PHQ9score", "PSS10score", "GAD7score", "pyschlopsscore", "BRSscore", "WHODASscore")
for (outcome in outcomes) {
  intervention_group <- wematter_long[wematter_long$Group_allocated == "Intervention", ]
  control_group <- wematter_long[wematter_long$Group_allocated == "Waitinglist Control", ]
  qqnorm(intervention_group[[outcome]], main = paste("Q-Q Plot for", outcome, "- Intervention Group"))
  qqline(intervention_group[[outcome]])
  
  qqnorm(control_group[[outcome]], main = paste("Q-Q Plot for", outcome, "- Waitinglist Control Group"))
  qqline(control_group[[outcome]])
}
```


# Filter the dataset for rows where time equals "pre"
```{r}

pre_data <- subset(wematter_long, time == "pre")
```


#summary statistics for pre data

```{r}

mean(pre_data$age)
sd(pre_data$age)
#median
median(pre_data$age, na.rm = TRUE)
quantile(pre_data$age, 0.25, na.rm = TRUE)
quantile(pre_data$age, 0.75, na.rm = TRUE)

hist(pre_data$age)

 IQR(pre_data$age, na.rm = TRUE)
qqnorm(pre_data$age, main = "Q-Q Plot for Age")
qqline(pre_data$age, col = "red")
 
```


#Summary statistics for categorical and ordered variables

```{r}

variables <- c("Group_allocated", "Follow_up", "County_name", "Gender",
               "Education_level", "recoded_marital_status", "recoded_employment_status", 
               "dep_ordered", "anxiety_ordered", "stress_ordered", "resilience_ordered",
               "change_depression", "change_anxiety",
               "change_stress", "change_resilience")
lapply(variables, function(var) {
  cat("\n\n### Frequency Table for", var, "###\n")
  print(freq(pre_data[[var]]))
})
```

```{r}
summary(pre_data$WHODASscore)
summary(pre_data$pyschlopsscore)
```

#crosstabulation

```{r}
# List of variables you want to crosstabulate with Group_allocated
variables <- c("Follow_up", "County_name", "Gender",  
               "Education_level", "recoded_marital_status", "recoded_employment_status", 
               "dep_ordered", "anxiety_ordered", "stress_ordered", "resilience_ordered",
               "change_depression", "change_anxiety",
               "change_stress", "change_resilience" )

# Loop through each variable and crosstabulate with Group_allocated
lapply(variables, function(var) {
  cat("\n\n### Crosstabulation of", var, "with Group_allocated ###\n")
  CrossTable(pre_data[[var]], pre_data$Group_allocated, chisq = TRUE)
})
```

#median age for the two groups

```{r}
pre_data %>%
  group_by(Group_allocated) %>%
  summarize(
    median_age = median(age, na.rm = TRUE),
    IQR_age = IQR(age, na.rm = TRUE),
    lower_Q1 = quantile(age, 0.25, na.rm = TRUE),  # 25th percentile
    upper_Q3 = quantile(age, 0.75, na.rm = TRUE)   # 75th percentile
  ) %>%
  ungroup()
```

# Perform Mann-Whitney U test/wilcoxon for 'age' by 'Group_allocated'

```{r}

wilcox.test(age ~ Group_allocated, data = pre_data)
```

#Median WHODAS and pyschlops scores for intervention and control group

```{r}
pre_data %>%
  group_by(Group_allocated) %>%
  summarize(
    median_WHODAS = median(WHODASscore, na.rm = TRUE),
    IQR_WHODAS = IQR(WHODASscore, na.rm = TRUE),
    lower_Q1_WHODAS = quantile(WHODASscore, 0.25, na.rm = TRUE),  # 25th percentile
    upper_Q3_WHODAS = quantile(WHODASscore, 0.75, na.rm = TRUE)   # 75th percentile
  ) %>%
  ungroup()

# Wilcoxon test for WHODASscore
wilcox.test(WHODASscore ~ Group_allocated, data = pre_data)

# For pyschlopsscore
pre_data %>%
  group_by(Group_allocated) %>%
  summarize(
    median_pyschlopsscore = median(pyschlopsscore, na.rm = TRUE),
    IQR_pyschlopsscore = IQR(pyschlopsscore, na.rm = TRUE),
    lower_Q1_pyschlopsscore = quantile(pyschlopsscore, 0.25, na.rm = TRUE),  # 25th percentile
    upper_Q3_pyschlopsscore = quantile(pyschlopsscore, 0.75, na.rm = TRUE)   # 75th percentile
  ) %>%
  ungroup()

# Wilcoxon test for pyschlopsscore
wilcox.test(pyschlopsscore ~ Group_allocated, data = pre_data)

```

#Boxplot

```{r}
library(patchwork)
library(gridExtra)

create_summary_table <- function(data, score_var, group_var) {
  summary_table <- data %>%
    group_by(!!sym(group_var)) %>%
    summarize(
      Q1 = as.character(round(quantile(!!sym(score_var), 0.25, na.rm = TRUE), 2)),
      Q2 = as.character(round(median(!!sym(score_var), na.rm = TRUE), 2)),
      Q3 = as.character(round(quantile(!!sym(score_var), 0.75, na.rm = TRUE), 2))
    )
  return(summary_table)
}

create_test_results_table <- function(test_result) {
  test_results <- data.frame(
    Statistic = c("W-statistic", "p-value"),
    Value = c(as.character(round(test_result$statistic, 2)),
              as.character(round(test_result$p.value, 4)))
  )
  return(test_results)
}


whodas_wilcox <- wilcox.test(WHODASscore ~ Group_allocated, data = pre_data)

whodas_summary <- create_summary_table(pre_data, "WHODASscore", "Group_allocated")

whodas_test_results <- create_test_results_table(whodas_wilcox)

whodas_plot <- ggplot(pre_data, aes(x = Group_allocated, y = WHODASscore, fill = Group_allocated)) +
  geom_boxplot() +
  labs(title = "WHODAS score by allocation group",
       x = "Group_allocated",  
       y = "WHODASscore") +
  theme_minimal() +
  theme(axis.text.x = element_blank(),   
        axis.ticks.x = element_blank())  # Remove x-axis ticks


psych_wilcox <- wilcox.test(pyschlopsscore ~ Group_allocated, data = pre_data)

psych_summary <- create_summary_table(pre_data, "pyschlopsscore", "Group_allocated")

psych_test_results <- create_test_results_table(psych_wilcox)
psych_plot <- ggplot(pre_data, aes(x = Group_allocated, y = pyschlopsscore, fill = Group_allocated)) +
  geom_boxplot() +
  labs(title = "Psychlops score by allocation group",
       x = "Group_allocated",  
       y = "pyschlopsscore") +
  theme_minimal() +
  theme(axis.text.x = element_blank(),   
        axis.ticks.x = element_blank())  # Remove x-axis ticks
whodas_summary_table <- tableGrob(whodas_summary, rows = NULL, theme = ttheme_minimal())
whodas_test_results_table <- tableGrob(whodas_test_results, rows = NULL, theme = ttheme_minimal())

psych_summary_table <- tableGrob(psych_summary, rows = NULL, theme = ttheme_minimal())
psych_test_results_table <- tableGrob(psych_test_results, rows = NULL, theme = ttheme_minimal())
whodas_combined_table <- grid.arrange(whodas_summary_table, whodas_test_results_table, nrow = 2)
psych_combined_table <- grid.arrange(psych_summary_table, psych_test_results_table, nrow = 2)

whodas_combined <- grid.arrange(whodas_combined_table, whodas_plot, ncol = 2, widths = c(1, 2))
psych_combined <- grid.arrange(psych_combined_table, psych_plot, ncol = 2, widths = c(1, 2))
combined_plot <- grid.arrange(whodas_combined, psych_combined, ncol = 1)
print(combined_plot)

# Save the combined plot and table as an image (e.g., PNG file)
ggsave("combined_plots.png", plot = combined_plot, width = 10, height = 10)
```


#ORDINAL REGRESSION MODELS

#1. clmm model univariate

```{r}
library(ordinal)
library(openxlsx)

outcomes <- c("dep_ordered", "anxiety_ordered", "stress_ordered", "functioning_ordered", "problem_ordered", "resilience_ordered")
model_results <- list()
exp_coef_list <- list()
for (outcome in outcomes) {
  formula <- as.formula(paste(outcome, "~ time*Group_allocated + (1|cluster_no)"))
  model <- clmm(formula, data = wematter_long, Hess = TRUE, nAGQ = 10)
  
  model_results[[outcome]] <- model
  model_summary <- summary(model)

  coefs <- coef(model_summary)
  p_values <- model_summary$coefficients[, "Pr(>|z|)"]
  
  exp_coef <- exp(cbind(Estimate = coefs[, "Estimate"], confint(model)))
  exp_coef <- cbind(exp_coef, `Pr(>|z|)` = p_values)
  exp_coef_list[[outcome]] <- exp_coef
  
  # Print the summary of the model (optional, for debugging/inspection)
  cat("Summary for", outcome, "model:\n")
  print(summary(model))
  
  cat("Exponentiated coefficients for", outcome, "model with p-values:\n")
  print(exp_coef)
  cat("\n-------------------------\n")
}

# Create a new Excel workbook
wb <- createWorkbook()
for (outcome in names(exp_coef_list)) {
  addWorksheet(wb, outcome)
  writeData(wb, sheet = outcome, exp_coef_list[[outcome]], rowNames = TRUE)
}

# Save the workbook to an Excel file
saveWorkbook(wb, "clmm_univariate.xlsx", overwrite = TRUE)
cat("Results have been saved to 'clmm_univariate.xlsx'.\n")
```


#2. clmm model multivariate using ordinal package

```{r}

library(ordinal)
library(openxlsx)

# Define the outcomes in a vector
outcomes <- c("dep_ordered", "anxiety_ordered", "stress_ordered", "functioning_ordered", "problem_ordered", "resilience_ordered")

model_results <- list()
exp_coef_list <- list()

# Loop through each outcome and fit the model
for (outcome in outcomes) {
  formula <- as.formula(paste(outcome, "~ time*Group_allocated + Gender + Education_level+ County_name + recoded_employment_status + (1|cluster_no)"))
  model <- clmm(formula, data = wematter_long, Hess = TRUE, nAGQ = 10)
  
 
  model_results[[outcome]] <- model
  model_summary <- summary(model)
  coefs <- coef(model_summary)
  p_values <- model_summary$coefficients[, "Pr(>|z|)"]
  exp_coef <- exp(cbind(Estimate = coefs[, "Estimate"], confint(model)))
  exp_coef <- cbind(exp_coef, `Pr(>|z|)` = p_values)
  exp_coef_list[[outcome]] <- exp_coef
  cat("Summary for", outcome, "model:\n")
  print(summary(model))
  
  cat("Exponentiated coefficients for", outcome, "model with p-values:\n")
  print(exp_coef)
  cat("\n-------------------------\n")
}

# Create a new Excel workbook
wb <- createWorkbook()

# Loop through the exponentiated coefficient results and add each to a separate sheet
for (outcome in names(exp_coef_list)) {
  addWorksheet(wb, outcome)

  writeData(wb, sheet = outcome, exp_coef_list[[outcome]], rowNames = TRUE)
}

# Save the workbook to an Excel file
saveWorkbook(wb, "clmm_models_PP_asumption.xlsx", overwrite = TRUE)
cat("Results have been saved to 'clmm_models_PP_asumption.xlsx'.\n")
```


#3. clmm model with both cluster and individual as random effect, with individual random efffect only and without any random effect.model with only cluster as random effect found to be best fit model

```{r}


outcomes <- c("dep_ordered", "anxiety_ordered", "stress_ordered", "functioning_ordered", "problem_ordered", "resilience_ordered")

model_results_1 <- list()  # For Model 1
model_results_2 <- list()  # For Model 2 (with additional random effect)
model_results_3 <- list()  # For Model 3 (random effect only on Serial no)
model_results_4 <- list()  # For Model 4 (without random effects)

comparison_results <- list()  

exp_coef_list_1 <- list()  # For Model 1
exp_coef_list_2 <- list()  # For Model 2
exp_coef_list_3 <- list()  # For Model 3
exp_coef_list_4 <- list()  # For Model 4

# Loop through each outcome and fit the four models
for (outcome in outcomes) {
  # Model 1 formula
  formula_1 <- as.formula(paste(outcome, "~ time*Group_allocated + Gender + Education_level+ County_name + recoded_employment_status + (1|cluster_no)"))
  
  # Model 2 formula
  formula_2 <- as.formula(paste(outcome, "~ time*Group_allocated + Gender + Education_level+ County_name + recoded_employment_status + (1|cluster_no) + (1|Serial)"))
  
  # Model 3 formula (random effect only on individual)
  formula_3 <- as.formula(paste(outcome, "~ time*Group_allocated + Gender + Education_level+ County_name + recoded_employment_status + (1|Serial)"))
  
  # Model 4 formula (without random effects, using clm instead of clmm)
  formula_4 <- as.formula(paste(outcome, "~ time*Group_allocated + Gender + Education_level+ County_name + recoded_employment_status"))
  
  # Fit Model 1 (previous model)
  model_1 <- clmm(formula_1, data = wematter_long, Hess = TRUE, nAGQ = 10)
  
  # Fit Model 2 (with additional random effect on individual id)
  model_2 <- clmm(formula_2, data = wematter_long, Hess = TRUE)
  
  # Fit Model 3 (random effect only on individual id)
  model_3 <- clmm(formula_3, data = wematter_long, Hess = TRUE, nAGQ = 10)
  
  # Fit Model 4 (no random effects, using clm)
  model_4 <- clm(formula_4, data = wematter_long, Hess = TRUE)
  
  # Store the models in their respective lists
  model_results_1[[outcome]] <- model_1
  model_results_2[[outcome]] <- model_2
  model_results_3[[outcome]] <- model_3
  model_results_4[[outcome]] <- model_4
  
  # Compute the exponentiated coefficients for all models
  exp_coef_1 <- exp(cbind(Estimate = coef(model_1), confint(model_1)))
  exp_coef_2 <- exp(cbind(Estimate = coef(model_2), confint(model_2)))
  exp_coef_3 <- exp(cbind(Estimate = coef(model_3), confint(model_3)))
  exp_coef_4 <- exp(cbind(Estimate = coef(model_4), confint(model_4)))
  
  # Store the exponentiated coefficients in the respective lists
  exp_coef_list_1[[outcome]] <- exp_coef_1
  exp_coef_list_2[[outcome]] <- exp_coef_2
  exp_coef_list_3[[outcome]] <- exp_coef_3
  exp_coef_list_4[[outcome]] <- exp_coef_4
  
  # Compare the models using anova, AIC, and BIC
  anova_result_2_1 <- tryCatch(anova(model_1, model_2), error=function(e) NA)  # Compare Model 2 vs Model 1
  anova_result_3_1 <- tryCatch(anova(model_1, model_3), error=function(e) NA)  # Compare Model 3 vs Model 1
  anova_result_4_1 <- tryCatch(anova(model_1, model_4), error=function(e) NA)  # Compare Model 4 vs Model 1
  
  aic_1 <- AIC(model_1)
  aic_2 <- AIC(model_2)
  aic_3 <- AIC(model_3)
  aic_4 <- AIC(model_4)
  
  bic_1 <- BIC(model_1)
  bic_2 <- BIC(model_2)
  bic_3 <- BIC(model_3)
  bic_4 <- BIC(model_4)
  
  # Store the comparison results in a list
  comparison_results[[outcome]] <- list(
    anova_2_1 = anova_result_2_1,
    anova_3_1 = anova_result_3_1,
    anova_4_1 = anova_result_4_1,
    AIC_model_1 = aic_1,
    AIC_model_2 = aic_2,
    AIC_model_3 = aic_3,
    AIC_model_4 = aic_4,
    BIC_model_1 = bic_1,
    BIC_model_2 = bic_2,
    BIC_model_3 = bic_3,
    BIC_model_4 = bic_4
  )
  
  cat("Comparison of Model 2, 3, and 4 with Model 1 for", outcome, ":\n")
  print(anova_result_2_1)
  print(anova_result_3_1)
  print(anova_result_4_1)
  cat("AIC for Model 1:", aic_1, "Model 2:", aic_2, "Model 3:", aic_3, "Model 4:", aic_4, "\n")
  cat("BIC for Model 1:", bic_1, "Model 2:", bic_2, "Model 3:", bic_3, "Model 4:", bic_4, "\n")
  cat("\n-------------------------\n")
}

wb <- createWorkbook()

# Loop through the exponentiated coefficient results and add each to separate sheets
for (outcome in names(exp_coef_list_1)) {
  addWorksheet(wb, paste0(outcome, "_Model_1"))
  writeData(wb, sheet = paste0(outcome, "_Model_1"), exp_coef_list_1[[outcome]], rowNames = TRUE)
  
  addWorksheet(wb, paste0(outcome, "_Model_2"))
  writeData(wb, sheet = paste0(outcome, "_Model_2"), exp_coef_list_2[[outcome]], rowNames = TRUE)
  
  addWorksheet(wb, paste0(outcome, "_Model_3"))
  writeData(wb, sheet = paste0(outcome, "_Model_3"), exp_coef_list_3[[outcome]], rowNames = TRUE)
  
  addWorksheet(wb, paste0(outcome, "_Model_4"))
  writeData(wb, sheet = paste0(outcome, "_Model_4"), exp_coef_list_4[[outcome]], rowNames = TRUE)
}

# Save the workbook with exponentiated coefficients to an Excel file
saveWorkbook(wb, "Exponentiated_Model_Results_Comparison_All_Models.xlsx", overwrite = TRUE)

# Save comparison results to another Excel file
wb_comparison <- createWorkbook()

# Loop through comparison results and add to separate sheets
for (outcome in names(comparison_results)) {
  addWorksheet(wb_comparison, outcome)
  
  # Add ANOVA results for model comparisons
  writeData(wb_comparison, sheet = outcome, comparison_results[[outcome]]$anova_2_1, startRow = 1, rowNames = TRUE)
  writeData(wb_comparison, sheet = outcome, comparison_results[[outcome]]$anova_3_1, startRow = 10, rowNames = TRUE)
  writeData(wb_comparison, sheet = outcome, comparison_results[[outcome]]$anova_4_1, startRow = 20, rowNames = TRUE)
  
  # Add AIC and BIC comparison results
  writeData(wb_comparison, sheet = outcome, data.frame(
    AIC_Model_1 = comparison_results[[outcome]]$AIC_model_1,
    AIC_Model_2 = comparison_results[[outcome]]$AIC_model_2,
    AIC_Model_3 = comparison_results[[outcome]]$AIC_model_3,
    AIC_Model_4 = comparison_results[[outcome]]$AIC_model_4,
    BIC_Model_1 = comparison_results[[outcome]]$BIC_model_1,
    BIC_Model_2 = comparison_results[[outcome]]$BIC_model_2,
    BIC_Model_3 = comparison_results[[outcome]]$BIC_model_3,
    BIC_Model_4 = comparison_results[[outcome]]$BIC_model_4
  ), startRow = 30, rowNames = FALSE)
}

# Save the comparison results to a separate Excel file
saveWorkbook(wb_comparison, "CLMM_Model_RE_Comparison.xlsx", overwrite = TRUE)
cat("Exponentiated coefficients saved to 'CLMM_Model_RE_Comparison.xlsx'.\n")
cat("Comparison results saved to 'CLMM_Model_RE_Comparison.xlsx'.\n")

          
```


#USe forest plot to visualise and comapred model with and without cluster random effect

```{r}

forest_plot_data <- data.frame(
  Model = character(),
  Outcome = character(),
  Estimate = numeric(),
  CI_lower = numeric(),
  CI_upper = numeric(),
  stringsAsFactors = FALSE
)

outcomes <- c("dep_ordered", "anxiety_ordered", "stress_ordered", "functioning_ordered", "problem_ordered")

# Loop through each outcome and extract the results for timepost:Group_allocatedIntervention
for (outcome in outcomes) {
  # For Model 1
  coef_1 <- summary(model_results_1[[outcome]])$coefficients
  timepost_intervention_1 <- exp(coef_1["timepost:Group_allocatedIntervention", "Estimate"])
  ci_1 <- exp(confint(model_results_1[[outcome]])["timepost:Group_allocatedIntervention", ])
  
  # For Model 2
  coef_2 <- summary(model_results_2[[outcome]])$coefficients
  timepost_intervention_2 <- exp(coef_2["timepost:Group_allocatedIntervention", "Estimate"])
  ci_2 <- exp(confint(model_results_2[[outcome]])["timepost:Group_allocatedIntervention", ])
  
  # For Model 3
  coef_3 <- summary(model_results_3[[outcome]])$coefficients
  timepost_intervention_3 <- exp(coef_3["timepost:Group_allocatedIntervention", "Estimate"])
  ci_3 <- exp(confint(model_results_3[[outcome]])["timepost:Group_allocatedIntervention", ])
  
  # For Model 4
  coef_4 <- summary(model_results_4[[outcome]])$coefficients
  timepost_intervention_4 <- exp(coef_4["timepost:Group_allocatedIntervention", "Estimate"])
  ci_4 <- exp(confint(model_results_4[[outcome]])["timepost:Group_allocatedIntervention", ])
  
  # Add the results to the forest plot data frame
  forest_plot_data <- rbind(forest_plot_data, 
    data.frame(Model = "Model 1", Outcome = outcome, Estimate = timepost_intervention_1, CI_lower = ci_1[1], CI_upper = ci_1[2]),
    data.frame(Model = "Model 2", Outcome = outcome, Estimate = timepost_intervention_2, CI_lower = ci_2[1], CI_upper = ci_2[2]),
    data.frame(Model = "Model 3", Outcome = outcome, Estimate = timepost_intervention_3, CI_lower = ci_3[1], CI_upper = ci_3[2]),
    data.frame(Model = "Model 4", Outcome = outcome, Estimate = timepost_intervention_4, CI_lower = ci_4[1], CI_upper = ci_4[2])
  )
}

forest_plot_data$Label <- paste0(round(forest_plot_data$Estimate, 2),
                                 " (", round(forest_plot_data$CI_lower, 2), 
                                 " - ", round(forest_plot_data$CI_upper, 2), ")")
forest_plot_data$Outcome <- recode(forest_plot_data$Outcome,
                                   "dep_ordered" = "Depression",
                                   "anxiety_ordered" = "Anxiety",
                                   "stress_ordered" = "Stress",
                                   "functioning_ordered" = "Functioning impairment",
                                   "problem_ordered" = "Self-identified problem")

forest_plot <- ggplot(forest_plot_data, aes(x = Outcome, y = Estimate, ymin = CI_lower, ymax = CI_upper, color = Model)) +
  geom_pointrange(position = position_dodge(width = 0.5)) +
  geom_hline(yintercept = 1, linetype = "dashed") +  # Add a dashed line at 1 (null effect)
  coord_flip() +  
  labs(title = "Estimates based on model with and without random effect",
       x = "Outcome",
       y = "Exponentiated Estimate (95% CI)") +
  theme_minimal() +
  theme(legend.position = "bottom")

table_data <- forest_plot_data[, c("Outcome", "Label")]
model_colors <- c("Model 1" = "#F8766D", "Model 2" = "#00BFC4", "Model 3" = "#7CAE00", "Model 4" = "#C77CFF")

colnames(table_data)[2] <- "AOR (95% CI)"  # Rename the column to "AOR (95% CI)"
table_plot <- tableGrob(table_data, rows = NULL, theme = ttheme_minimal(
  core = list(fg_params = list(cex = 0.9, col = model_colors[forest_plot_data$Model])),  # Increase font size to 0.9
  colhead = list(fg_params = list(cex = 1)),  # Slightly increase font size of column headers
  padding = unit(c(2, 2), "mm")  
))

grid.arrange(forest_plot, table_plot, nrow = 1, widths = c(2.5, 1.5))
ggsave("forest_plot_with_expanded_table_no_resilience.png", 
       plot = grid.arrange(forest_plot, table_plot, nrow = 1, widths = c(2.5, 1.5)), 
       width = 16, height = 8, dpi = 300)
```


#PLOT for residues

```{r}
outcomes <- c("dep_ordered", "anxiety_ordered", "stress_ordered", "functioning_ordered", "problem_ordered", "resilience_ordered")

model_results_1 <- list()  # For Model 1

for (outcome in outcomes) {
  # Model 1 formula
  formula_1 <- as.formula(paste(outcome, "~ time*Group_allocated + Gender + Education_level + County_name + recoded_employment_status + (1|cluster_no)"))
  model_1 <- clmm(formula_1, data = wematter_long, Hess = TRUE, nAGQ = 10)
  
  model_results_1[[outcome]] <- model_1
  
  random_effects <- ranef(model_1)$cluster_no

  random_effects_vector <- as.numeric(random_effects[, 1])
  
  plot_path <- paste0(outcome, "_QQ_Plot.png")
  png(filename = plot_path, width = 800, height = 600)
  
  qqnorm(random_effects_vector, main = paste("QQ Plot of Random Effects for", outcome), ylab = "Random Effects")
  qqline(random_effects_vector, col = "red")
  
  dev.off()
  cat("QQ plot for", outcome, "saved to", plot_path, "\n")
}
```


#check for multicolinearity

```{r}

library(car)

outcomes <- c("dep_ordered", "anxiety_ordered", "stress_ordered", "functioning_ordered", "problem_ordered", "resilience_ordered")

vif_results <- list()
for (outcome in outcomes) {
  # Formula for Model 1 (fixed effects only)
  formula_fixed <- as.formula(paste("as.numeric(", outcome, ") ~ time*Group_allocated + Gender + Education_level + County_name + recoded_employment_status"))
  
  lm_model <- lm(formula_fixed, data = wematter_long)

  vif_values <- vif(lm_model, type = "predictor")
  vif_results[[outcome]] <- vif_values
  cat("VIF for", outcome, ":\n")
  print(vif_values)
  cat("\n-------------------------\n")
}


```


**************************************************************************
     
         **********#BAYESIAN MODELS#********************
         
         
#using bayesian regression multilevel ordinal model 

#i: Outcome: depression

#MODEL1 fit model with PP asumption

```{r}
dep_model1 <- brm(formula = dep_ordered ~ 1 + time * Group_allocated + Gender + Education_level + County_name + recoded_employment_status + (1 | cluster_no), data=wematter_long,
    family = cumulative(link = "logit"), chains = 4,
    cores = 4,
    iter = 4000,
    warmup = 2000)

summary(dep_model1)
loo(dep_model1)
marginal_effects(dep_model1, categorical = TRUE)
```


#maginal effects model 1
```{r}

interaction_effects <- conditional_effects(dep_model1, 
                                           effects = "time", 
                                           conditions = data.frame(Group_allocated = unique(wematter_long$Group_allocated)),
                                           categorical = TRUE)

# Plot the conditional effects
plot(interaction_effects)
```


# Create a new workbook
```{r}

wb <- createWorkbook()

loo_results <- loo(dep_model1)

loo_summary <- data.frame(
  Metric = c("elpd_loo", "p_loo", "looic"),
  Estimate = c(loo_results$estimates["elpd_loo", "Estimate"],
               loo_results$estimates["p_loo", "Estimate"],
               loo_results$estimates["looic", "Estimate"]),
  SE = c(loo_results$estimates["elpd_loo", "SE"],
         loo_results$estimates["p_loo", "SE"],
         loo_results$estimates["looic", "SE"])
)

addWorksheet(wb, "loo_results")
writeData(wb, "loo_results", loo_summary)

summary_data <- summary(dep_model1)$fixed
summary_df <- as.data.frame(summary_data)
summary_df$Coefficient <- rownames(summary_df)
summary_df <- summary_df[, c("Coefficient", "Estimate", "Est.Error", "l-95% CI", "u-95% CI", "Rhat")]

addWorksheet(wb, "model_summary")
writeData(wb, "model_summary", summary_df)
summary_df$exp_Estimate <- exp(summary_df$Estimate)
summary_df$exp_l95_CI <- exp(summary_df$`l-95% CI`)
summary_df$exp_u95_CI <- exp(summary_df$`u-95% CI`)

exp_summary_df <- summary_df[, c("Coefficient", "exp_Estimate", "exp_l95_CI", "exp_u95_CI")]

addWorksheet(wb, "exp_model_summary")
writeData(wb, "exp_model_summary", exp_summary_df)

saveWorkbook(wb, "dep_model1_results.xlsx", overwrite = TRUE)

cat("Results saved to dep_model1_results.xlsx\n")
```


#depression model2-Category-specific effects.When the effects of predictors can vary in this manner across categories, the resulting model is said to have category specificeffects.we assume that assumed that the effect of intervention was not equal across the depression rating categories.

```{r}
dep_model2 <- brm(formula = dep_ordered ~ 1 + cs(time*Group_allocated + Gender + Education_level + County_name + recoded_employment_status) + (1 | cluster_no), data=wematter_long, family = acat(link = "logit"), chains = 4,
    cores = 4,
    iter = 4000,
    warmup = 2000)

summary(dep_model2)
loo(dep_model2)


```

#merginal effect model 2
```{r}
marginal_effects(dep_model2, categorical = TRUE)
```


```{r}

interaction_effects <- conditional_effects(dep_model2, 
                                           effects = "time", 
                                           conditions = data.frame(Group_allocated = unique(wematter_long$Group_allocated)),
                                           categorical = TRUE)

plot(interaction_effects)
```


```{r}

wb <- createWorkbook()
summary_data <- summary(dep_model2)$fixed
summary_df <- as.data.frame(summary_data)

summary_df$Coefficient <- rownames(summary_df)

summary_df <- summary_df[, c("Coefficient", "Estimate", "Est.Error", "l-95% CI", "u-95% CI", "Rhat")]

addWorksheet(wb, "model_summary")
writeData(wb, "model_summary", summary_df)

summary_df$exp_Estimate <- exp(summary_df$Estimate)
summary_df$exp_l95_CI <- exp(summary_df$`l-95% CI`)
summary_df$exp_u95_CI <- exp(summary_df$`u-95% CI`)

exp_summary_df <- summary_df[, c("Coefficient", "exp_Estimate", "exp_l95_CI", "exp_u95_CI")]

addWorksheet(wb, "exp_model_summary")
writeData(wb, "exp_model_summary", exp_summary_df)

saveWorkbook(wb, "dep_model2_results.xlsx", overwrite = TRUE)

cat("Results saved to dep_model2_results.xlsx\n")
```


#depression model 3
```{r}
dep_model3 <- brm(formula = bf(dep_ordered ~ 1 + time * Group_allocated + Gender + Education_level + County_name + recoded_employment_status + (1 | cluster_no)) + lf(disc ~ 0 + Gender + County_name,cmc = FALSE), data=wematter_long,
    family = cumulative(link = "logit"), chains = 4,
    cores = 4,
    iter = 4000,
    warmup = 2000)

summary(dep_model3)
loo(dep_model3)
```


```{r}

wb <- createWorkbook()

loo_results <- loo(dep_model3)
loo_summary <- data.frame(
  Metric = c("elpd_loo", "p_loo", "looic"),
  Estimate = c(loo_results$estimates["elpd_loo", "Estimate"],
               loo_results$estimates["p_loo", "Estimate"],
               loo_results$estimates["looic", "Estimate"]),
  SE = c(loo_results$estimates["elpd_loo", "SE"],
         loo_results$estimates["p_loo", "SE"],
         loo_results$estimates["looic", "SE"])
)

addWorksheet(wb, "loo_results")
writeData(wb, "loo_results", loo_summary)
summary_data <- summary(dep_model3)$fixed
summary_df <- as.data.frame(summary_data)
summary_df$Coefficient <- rownames(summary_df)

summary_df <- summary_df[, c("Coefficient", "Estimate", "Est.Error", "l-95% CI", "u-95% CI", "Rhat")]

addWorksheet(wb, "model_summary")
writeData(wb, "model_summary", summary_df)
summary_df$exp_Estimate <- exp(summary_df$Estimate)
summary_df$exp_l95_CI <- exp(summary_df$`l-95% CI`)
summary_df$exp_u95_CI <- exp(summary_df$`u-95% CI`)

exp_summary_df <- summary_df[, c("Coefficient", "exp_Estimate", "exp_l95_CI", "exp_u95_CI")]

addWorksheet(wb, "exp_model_summary")
writeData(wb, "exp_model_summary", exp_summary_df)
saveWorkbook(wb, "dep_model3_results.xlsx", overwrite = TRUE)

cat("Results saved to dep_model3_results.xlsx\n")
```


#MODEL3a:an unequal-pp cumulative model
```{r}
dep_model3a <- brm(formula = bf(dep_ordered ~ 1 + time * Group_allocated + Gender + Education_level + County_name + recoded_employment_status + (1 | cluster_no)) + lf(disc ~ 0 + time + Group_allocated + Gender + Education_level + County_name + recoded_employment_status,cmc = FALSE), data=wematter_long,
    family = cumulative(link = "logit"), chains = 4,
    cores = 4,
    iter = 4000,
    warmup = 2000)

summary(dep_model3a)
loo(dep_model3a)
```


```{r}
wb <- createWorkbook()
loo_results <- loo(dep_model3a)

loo_summary <- data.frame(
  Metric = c("elpd_loo", "p_loo", "looic"),
  Estimate = c(loo_results$estimates["elpd_loo", "Estimate"],
               loo_results$estimates["p_loo", "Estimate"],
               loo_results$estimates["looic", "Estimate"]),
  SE = c(loo_results$estimates["elpd_loo", "SE"],
         loo_results$estimates["p_loo", "SE"],
         loo_results$estimates["looic", "SE"])
)

addWorksheet(wb, "loo_results")
writeData(wb, "loo_results", loo_summary)

summary_data <- summary(dep_model3a)$fixed
summary_df <- as.data.frame(summary_data)
summary_df$Coefficient <- rownames(summary_df)

summary_df <- summary_df[, c("Coefficient", "Estimate", "Est.Error", "l-95% CI", "u-95% CI", "Rhat")]
addWorksheet(wb, "model_summary")
writeData(wb, "model_summary", summary_df)
summary_df$exp_Estimate <- exp(summary_df$Estimate)
summary_df$exp_l95_CI <- exp(summary_df$`l-95% CI`)
summary_df$exp_u95_CI <- exp(summary_df$`u-95% CI`)
exp_summary_df <- summary_df[, c("Coefficient", "exp_Estimate", "exp_l95_CI", "exp_u95_CI")]

addWorksheet(wb, "exp_model_summary")
writeData(wb, "exp_model_summary", exp_summary_df)

saveWorkbook(wb, "dep_model3a_results.xlsx", overwrite = TRUE)

cat("Results saved to dep_model3a_results.xlsx\n")
```


#depression model3b
```{r}
dep_model3b <- brm(
  formula = bf(
    dep_ordered ~ 1 + time * Group_allocated + Gender + Education_level + County_name + recoded_employment_status + (1 | cluster_no)) +
    lf(disc ~ 0 + time * Group_allocated + Gender + Education_level + County_name + recoded_employment_status, cmc = FALSE), 
  data = wematter_long,
  family = cumulative(link = "logit"), 
  chains = 4,
  cores = 4,
  iter = 4000,
  warmup = 2000
)
summary(dep_model3b)
loo(dep_model3b)
```


```{r}
marginal_effects(dep_model3b, categorical=TRUE)
interaction_effects <- conditional_effects(dep_model3b, 
                                           effects = "time", 
                                           conditions = data.frame(Group_allocated = unique(wematter_long$Group_allocated)),
                                           categorical = TRUE)

interaction_plot <- plot(interaction_effects)
ggsave(filename = "marginaleffect_dep_model3b.png", plot = interaction_plot[[1]], 
       width = 8, height = 6, dpi = 300)
```

```{r}
wb <- createWorkbook()
loo_results <- loo(dep_model3b)
loo_summary <- data.frame(
  Metric = c("elpd_loo", "p_loo", "looic"),
  Estimate = c(loo_results$estimates["elpd_loo", "Estimate"],
               loo_results$estimates["p_loo", "Estimate"],
               loo_results$estimates["looic", "Estimate"]),
  SE = c(loo_results$estimates["elpd_loo", "SE"],
         loo_results$estimates["p_loo", "SE"],
         loo_results$estimates["looic", "SE"])
)

addWorksheet(wb, "loo_results")
writeData(wb, "loo_results", loo_summary)
summary_data <- summary(dep_model3b)$fixed
summary_df <- as.data.frame(summary_data)

summary_df$Coefficient <- rownames(summary_df)
summary_df <- summary_df[, c("Coefficient", "Estimate", "Est.Error", "l-95% CI", "u-95% CI", "Rhat")]

addWorksheet(wb, "model_summary")
writeData(wb, "model_summary", summary_df)

summary_df$exp_Estimate <- exp(summary_df$Estimate)
summary_df$exp_l95_CI <- exp(summary_df$`l-95% CI`)
summary_df$exp_u95_CI <- exp(summary_df$`u-95% CI`)

exp_summary_df <- summary_df[, c("Coefficient", "exp_Estimate", "exp_l95_CI", "exp_u95_CI")]
addWorksheet(wb, "exp_model_summary")
writeData(wb, "exp_model_summary", exp_summary_df)
saveWorkbook(wb, "dep_model3b_results.xlsx", overwrite = TRUE)

cat("Results saved to dep_model3b_results.xlsx\n")
```


#model4: depression

```{r}
dep_model4 <- brm(formula = dep_ordered ~ 1 + time * Group_allocated + Gender + Education_level + County_name + recoded_employment_status + (1 | cluster_no), data=wematter_long,
    family = acat(link = "logit"), chains = 4,
    cores = 4,
    iter = 4000,
    warmup = 2000)

summary(dep_model4)
loo(dep_model4)
```

```{r}
marginal_effects(dep_model4, categorical=TRUE)


```


```{r}
interaction_effects <- conditional_effects(dep_model4, 
                                           effects = "time", 
                                           conditions = data.frame(Group_allocated = unique(wematter_long$Group_allocated)),
                                           categorical = TRUE)

interaction_plot <- plot(interaction_effects)

ggsave(filename = "marginaleffect_dep_model4.png", plot = interaction_plot[[1]], 
       width = 8, height = 6, dpi = 300)
```

```{r}

wb <- createWorkbook()

loo_results <- loo(dep_model4)
loo_summary <- data.frame(
  Metric = c("elpd_loo", "p_loo", "looic"),
  Estimate = c(loo_results$estimates["elpd_loo", "Estimate"],
               loo_results$estimates["p_loo", "Estimate"],
               loo_results$estimates["looic", "Estimate"]),
  SE = c(loo_results$estimates["elpd_loo", "SE"],
         loo_results$estimates["p_loo", "SE"],
         loo_results$estimates["looic", "SE"])
)

addWorksheet(wb, "loo_results")
writeData(wb, "loo_results", loo_summary)
summary_data <- summary(dep_model4)$fixed
summary_df <- as.data.frame(summary_data)
summary_df$Coefficient <- rownames(summary_df)
summary_df <- summary_df[, c("Coefficient", "Estimate", "Est.Error", "l-95% CI", "u-95% CI", "Rhat")]

addWorksheet(wb, "model_summary")
writeData(wb, "model_summary", summary_df)
summary_df$exp_Estimate <- exp(summary_df$Estimate)
summary_df$exp_l95_CI <- exp(summary_df$`l-95% CI`)
summary_df$exp_u95_CI <- exp(summary_df$`u-95% CI`)
exp_summary_df <- summary_df[, c("Coefficient", "exp_Estimate", "exp_l95_CI", "exp_u95_CI")]
addWorksheet(wb, "exp_model_summary")
writeData(wb, "exp_model_summary", exp_summary_df)
saveWorkbook(wb, "dep_model4_results.xlsx", overwrite = TRUE)

cat("Results saved to dep_model4_results.xlsx\n")
```


   ************************************************
       **************#ANXIETY MODELS*******************
******************************************************
#Anxiety model1
```{r}
anxiety_model1 <- brm(formula = anxiety_ordered ~ 1 + time * Group_allocated + Gender + Education_level + County_name + recoded_employment_status + (1 | cluster_no), data=wematter_long,
    family = cumulative(link = "logit"), chains = 4,
    cores = 4,
    iter = 4000,
    warmup = 2000)

summary(anxiety_model1)
loo(dep_model1)
marginal_effects(anxiety_model1, categorical = TRUE)
```

```{r}
conditional_effects(anxiety_model1, categorical = TRUE)
```

#save anxiety_model1

```{r}
wb <- createWorkbook()
loo_results <- loo(anxiety_model1)

loo_summary <- data.frame(
  Metric = c("elpd_loo", "p_loo", "looic"),
  Estimate = c(loo_results$estimates["elpd_loo", "Estimate"],
               loo_results$estimates["p_loo", "Estimate"],
               loo_results$estimates["looic", "Estimate"]),
  SE = c(loo_results$estimates["elpd_loo", "SE"],
         loo_results$estimates["p_loo", "SE"],
         loo_results$estimates["looic", "SE"])
)

addWorksheet(wb, "loo_results")
writeData(wb, "loo_results", loo_summary)
summary_data <- summary(anxiety_model1)$fixed
summary_df <- as.data.frame(summary_data)
summary_df$Coefficient <- rownames(summary_df)

summary_df <- summary_df[, c("Coefficient", "Estimate", "Est.Error", "l-95% CI", "u-95% CI", "Rhat")]

addWorksheet(wb, "model_summary")
writeData(wb, "model_summary", summary_df)
summary_df$exp_Estimate <- exp(summary_df$Estimate)
summary_df$exp_l95_CI <- exp(summary_df$`l-95% CI`)
summary_df$exp_u95_CI <- exp(summary_df$`u-95% CI`)
exp_summary_df <- summary_df[, c("Coefficient", "exp_Estimate", "exp_l95_CI", "exp_u95_CI")]
addWorksheet(wb, "exp_model_summary")
writeData(wb, "exp_model_summary", exp_summary_df)
saveWorkbook(wb, "anxiety_model1_results.xlsx", overwrite = TRUE)

cat("Results saved to anxiety_model1_results.xlsx\n")
```


#Anxiety model2

```{r}
anxiety_model2 <- brm(formula = anxiety_ordered ~ 1 + cs(time*Group_allocated + Gender + Education_level + County_name + recoded_employment_status) + (1 | cluster_no), data=wematter_long, family = acat(link = "logit"), chains = 4,
    cores = 4,
    iter = 4000,
    warmup = 2000)

summary(anxiety_model2)
loo(anxiety_model2)

```


#merginal effect model 2

```{r}
wb <- createWorkbook()
loo_results <- loo(anxiety_model2)
loo_summary <- data.frame(
  Metric = c("elpd_loo", "p_loo", "looic"),
  Estimate = c(loo_results$estimates["elpd_loo", "Estimate"],
               loo_results$estimates["p_loo", "Estimate"],
               loo_results$estimates["looic", "Estimate"]),
  SE = c(loo_results$estimates["elpd_loo", "SE"],
         loo_results$estimates["p_loo", "SE"],
         loo_results$estimates["looic", "SE"])
)
addWorksheet(wb, "loo_results")
writeData(wb, "loo_results", loo_summary)
summary_data <- summary(anxiety_model2)$fixed
summary_df <- as.data.frame(summary_data)
summary_df$Coefficient <- rownames(summary_df)
summary_df <- summary_df[, c("Coefficient", "Estimate", "Est.Error", "l-95% CI", "u-95% CI", "Rhat")]

addWorksheet(wb, "model_summary")
writeData(wb, "model_summary", summary_df)
summary_df$exp_Estimate <- exp(summary_df$Estimate)
summary_df$exp_l95_CI <- exp(summary_df$`l-95% CI`)
summary_df$exp_u95_CI <- exp(summary_df$`u-95% CI`)
exp_summary_df <- summary_df[, c("Coefficient", "exp_Estimate", "exp_l95_CI", "exp_u95_CI")]
addWorksheet(wb, "exp_model_summary")
writeData(wb, "exp_model_summary", exp_summary_df)
saveWorkbook(wb, "anxiety_model2_results.xlsx", overwrite = TRUE)

cat("Results saved to anxiety_model2_results.xlsx\n")
```


#MODEL3:an unequal variance cumulative model

#model 3


```{r}
anxiety_model3 <- brm(formula = bf(anxiety_ordered ~ 1 + time * Group_allocated + Gender + Education_level + County_name + recoded_employment_status + (1 | cluster_no)) + lf(disc ~ 0 + Gender + County_name,cmc = FALSE), data=wematter_long,
    family = cumulative(link = "logit"), chains = 4,
    cores = 4,
    iter = 4000,
    warmup = 2000)

summary(anxiety_model3)
loo(anxiety_model3)
```


#save anxiety model 3

```{r}
wb <- createWorkbook()
loo_results <- loo(anxiety_model3)
loo_summary <- data.frame(
  Metric = c("elpd_loo", "p_loo", "looic"),
  Estimate = c(loo_results$estimates["elpd_loo", "Estimate"],
               loo_results$estimates["p_loo", "Estimate"],
               loo_results$estimates["looic", "Estimate"]),
  SE = c(loo_results$estimates["elpd_loo", "SE"],
         loo_results$estimates["p_loo", "SE"],
         loo_results$estimates["looic", "SE"])
)
addWorksheet(wb, "loo_results")
writeData(wb, "loo_results", loo_summary)
summary_data <- summary(anxiety_model3)$fixed
summary_df <- as.data.frame(summary_data)
summary_df$Coefficient <- rownames(summary_df)
summary_df <- summary_df[, c("Coefficient", "Estimate", "Est.Error", "l-95% CI", "u-95% CI", "Rhat")]

addWorksheet(wb, "model_summary")
writeData(wb, "model_summary", summary_df)
summary_df$exp_Estimate <- exp(summary_df$Estimate)
summary_df$exp_l95_CI <- exp(summary_df$`l-95% CI`)
summary_df$exp_u95_CI <- exp(summary_df$`u-95% CI`)
exp_summary_df <- summary_df[, c("Coefficient", "exp_Estimate", "exp_l95_CI", "exp_u95_CI")]
addWorksheet(wb, "exp_model_summary")
writeData(wb, "exp_model_summary", exp_summary_df)
saveWorkbook(wb, "anxiety_model3_results.xlsx", overwrite = TRUE)

cat("Results saved to anxiety_model3_results.xlsx\n")
```


#anxiety model 3a

```{r}
anxiety_model3a <- brm(formula = bf(anxiety_ordered ~ 1 + time * Group_allocated + Gender + Education_level + County_name + recoded_employment_status + (1 | cluster_no)) + lf(disc ~ 0 + time + Group_allocated + Gender + Education_level + County_name + recoded_employment_status,cmc = FALSE), data=wematter_long,
    family = cumulative(link = "logit"), chains = 4,
    cores = 4,
    iter = 4000,
    warmup = 2000)

summary(anxiety_model3a)
loo(anxiety_model3a)
```


#model 3a marginal effect

```{r}
marginal_effects(anxiety_model3a, categorical=TRUE)
interaction_effects <- conditional_effects(anxiety_model3a, 
                                           effects = "time", 
                                           conditions = data.frame(Group_allocated = unique(wematter_long$Group_allocated)),
                                           categorical = TRUE)
interaction_plot <- plot(interaction_effects)

ggsave(filename = "marginaleffect_dep_model3.png", plot = interaction_plot[[1]], 
       width = 8, height = 6, dpi = 300)
```


#save anxiety_model3a
```{r}
wb <- createWorkbook()
loo_results <- loo(anxiety_model3a)
loo_summary <- data.frame(
  Metric = c("elpd_loo", "p_loo", "looic"),
  Estimate = c(loo_results$estimates["elpd_loo", "Estimate"],
               loo_results$estimates["p_loo", "Estimate"],
               loo_results$estimates["looic", "Estimate"]),
  SE = c(loo_results$estimates["elpd_loo", "SE"],
         loo_results$estimates["p_loo", "SE"],
         loo_results$estimates["looic", "SE"])
)

addWorksheet(wb, "loo_results")
writeData(wb, "loo_results", loo_summary)
summary_data <- summary(anxiety_model3a)$fixed
summary_df <- as.data.frame(summary_data)
summary_df$Coefficient <- rownames(summary_df)
summary_df <- summary_df[, c("Coefficient", "Estimate", "Est.Error", "l-95% CI", "u-95% CI", "Rhat")]
addWorksheet(wb, "model_summary")
writeData(wb, "model_summary", summary_df)
summary_df$exp_Estimate <- exp(summary_df$Estimate)
summary_df$exp_l95_CI <- exp(summary_df$`l-95% CI`)
summary_df$exp_u95_CI <- exp(summary_df$`u-95% CI`)
exp_summary_df <- summary_df[, c("Coefficient", "exp_Estimate", "exp_l95_CI", "exp_u95_CI")]
addWorksheet(wb, "exp_model_summary")
writeData(wb, "exp_model_summary", exp_summary_df)
saveWorkbook(wb, "anxiety_model3a_results.xlsx", overwrite = TRUE)

cat("Results saved to anxiety_model3a_results.xlsx\n")
```


#Anxiety 3b
```{r}
anxiety_model3b <- brm(
  formula = bf(
    anxiety_ordered ~ 1 + time * Group_allocated + Gender + Education_level + County_name + recoded_employment_status + (1 | cluster_no)) +
    lf(disc ~ 0 + time * Group_allocated + Gender + Education_level + County_name + recoded_employment_status, cmc = FALSE), 
  data = wematter_long,
  family = cumulative(link = "logit"), 
  chains = 4,
  cores = 4,
  iter = 4000,
  warmup = 2000
)
summary(anxiety_model3b)
loo(anxiety_model3b)

```


#anxiety 3b saved
```{r}
wb <- createWorkbook()
loo_results <- loo(anxiety_model3b)
loo_summary <- data.frame(
  Metric = c("elpd_loo", "p_loo", "looic"),
  Estimate = c(loo_results$estimates["elpd_loo", "Estimate"],
               loo_results$estimates["p_loo", "Estimate"],
               loo_results$estimates["looic", "Estimate"]),
  SE = c(loo_results$estimates["elpd_loo", "SE"],
         loo_results$estimates["p_loo", "SE"],
         loo_results$estimates["looic", "SE"])
)

addWorksheet(wb, "loo_results")
writeData(wb, "loo_results", loo_summary)
summary_data <- summary(anxiety_model3b)$fixed
summary_df <- as.data.frame(summary_data)
summary_df$Coefficient <- rownames(summary_df)
summary_df <- summary_df[, c("Coefficient", "Estimate", "Est.Error", "l-95% CI", "u-95% CI", "Rhat")]
addWorksheet(wb, "model_summary")
writeData(wb, "model_summary", summary_df)
summary_df$exp_Estimate <- exp(summary_df$Estimate)
summary_df$exp_l95_CI <- exp(summary_df$`l-95% CI`)
summary_df$exp_u95_CI <- exp(summary_df$`u-95% CI`)
exp_summary_df <- summary_df[, c("Coefficient", "exp_Estimate", "exp_l95_CI", "exp_u95_CI")]
addWorksheet(wb, "exp_model_summary")
writeData(wb, "exp_model_summary", exp_summary_df)
saveWorkbook(wb, "anxiety_model3b_results.xlsx", overwrite = TRUE)

cat("Results saved to anxiety_model3b_results.xlsx\n")
```


#anxiety model 4

```{r}
anxiety_model4 <- brm(formula = anxiety_ordered ~ 1 + time * Group_allocated + Gender + Education_level + County_name + recoded_employment_status + (1 | cluster_no), data=wematter_long,
    family = acat(link = "logit"), chains = 4,
    cores = 4,
    iter = 4000,
    warmup = 2000)

summary(anxiety_model4)
loo(anxiety_model4)
```


```{r}
marginal_effects(anxiety_model4, categorical=TRUE)
interaction_effects <- conditional_effects(anxiety_model4, 
                                           effects = "time", 
                                           conditions = data.frame(Group_allocated = unique(wematter_long$Group_allocated)),
                                           categorical = TRUE)
interaction_plot <- plot(interaction_effects)
ggsave(filename = "marginaleffect_anxiety_model4.png", plot = interaction_plot[[1]], 
       width = 8, height = 6, dpi = 300)
```


```{r}
wb <- createWorkbook()
loo_results <- loo(anxiety_model4)
loo_summary <- data.frame(
  Metric = c("elpd_loo", "p_loo", "looic"),
  Estimate = c(loo_results$estimates["elpd_loo", "Estimate"],
               loo_results$estimates["p_loo", "Estimate"],
               loo_results$estimates["looic", "Estimate"]),
  SE = c(loo_results$estimates["elpd_loo", "SE"],
         loo_results$estimates["p_loo", "SE"],
         loo_results$estimates["looic", "SE"])
)

addWorksheet(wb, "loo_results")
writeData(wb, "loo_results", loo_summary)
summary_data <- summary(anxiety_model4)$fixed
summary_df <- as.data.frame(summary_data)
summary_df$Coefficient <- rownames(summary_df)
summary_df <- summary_df[, c("Coefficient", "Estimate", "Est.Error", "l-95% CI", "u-95% CI", "Rhat")]
addWorksheet(wb, "model_summary")
writeData(wb, "model_summary", summary_df)
summary_df$exp_Estimate <- exp(summary_df$Estimate)
summary_df$exp_l95_CI <- exp(summary_df$`l-95% CI`)
summary_df$exp_u95_CI <- exp(summary_df$`u-95% CI`)
exp_summary_df <- summary_df[, c("Coefficient", "exp_Estimate", "exp_l95_CI", "exp_u95_CI")]
addWorksheet(wb, "exp_model_summary")
writeData(wb, "exp_model_summary", exp_summary_df)
saveWorkbook(wb, "anxiety_model4_results.xlsx", overwrite = TRUE)

cat("Results saved to anxiety_model4_results.xlsx\n")
```

  ********************************************************

   *****************#STRESS MODELS**************************
              ******************************

#stress model1

```{r}
stress_model1 <- brm(formula = stress_ordered ~ 1 + time * Group_allocated + Gender + Education_level + County_name + recoded_employment_status + (1 | cluster_no), data=wematter_long,
    family = cumulative(link = "logit"), chains = 4,
    cores = 4,
    iter = 4000,
    warmup = 2000)

summary(stress_model1)
loo(stress_model1)
marginal_effects(stress_model1, categorical = TRUE)
```


```{r}
conditional_effects(stress_model1, categorical = TRUE)
```

#save stress_model1

```{r}
wb <- createWorkbook()
loo_results <- loo(stress_model1)
loo_summary <- data.frame(
  Metric = c("elpd_loo", "p_loo", "looic"),
  Estimate = c(loo_results$estimates["elpd_loo", "Estimate"],
               loo_results$estimates["p_loo", "Estimate"],
               loo_results$estimates["looic", "Estimate"]),
  SE = c(loo_results$estimates["elpd_loo", "SE"],
         loo_results$estimates["p_loo", "SE"],
         loo_results$estimates["looic", "SE"])
)

addWorksheet(wb, "loo_results")
writeData(wb, "loo_results", loo_summary)
summary_data <- summary(stress_model1)$fixed
summary_df <- as.data.frame(summary_data)
summary_df$Coefficient <- rownames(summary_df)
summary_df <- summary_df[, c("Coefficient", "Estimate", "Est.Error", "l-95% CI", "u-95% CI", "Rhat")]
addWorksheet(wb, "model_summary")
writeData(wb, "model_summary", summary_df)
summary_df$exp_Estimate <- exp(summary_df$Estimate)
summary_df$exp_l95_CI <- exp(summary_df$`l-95% CI`)
summary_df$exp_u95_CI <- exp(summary_df$`u-95% CI`)
exp_summary_df <- summary_df[, c("Coefficient", "exp_Estimate", "exp_l95_CI", "exp_u95_CI")]
addWorksheet(wb, "exp_model_summary")
writeData(wb, "exp_model_summary", exp_summary_df)
saveWorkbook(wb, "stress_model1_results.xlsx", overwrite = TRUE)

cat("Results saved to stress_model1_results.xlsx\n")
```


#model1 stress
```{r}
plot(stress_model1)
```


#stress model2
```{r}

stress_model2 <- brm(formula = stress_ordered ~ 1 + cs(time*Group_allocated + Gender + Education_level + County_name + recoded_employment_status) + (1 | cluster_no), data=wematter_long, family = acat("logit"), chains = 4,
    cores = 4,
    iter = 4000,
    warmup = 2000)
summary(stress_model2)
loo(stress_model2)


```


```{r}
marginal_effects(stress_model2, categorical=TRUE)
```


#stress model2

```{r}
wb <- createWorkbook()
loo_results <- loo(stress_model2)
loo_summary <- data.frame(
  Metric = c("elpd_loo", "p_loo", "looic"),
  Estimate = c(loo_results$estimates["elpd_loo", "Estimate"],
               loo_results$estimates["p_loo", "Estimate"],
               loo_results$estimates["looic", "Estimate"]),
  SE = c(loo_results$estimates["elpd_loo", "SE"],
         loo_results$estimates["p_loo", "SE"],
         loo_results$estimates["looic", "SE"])
)

addWorksheet(wb, "loo_results")
writeData(wb, "loo_results", loo_summary)
summary_data <- summary(stress_model2)$fixed
summary_df <- as.data.frame(summary_data)
summary_df$Coefficient <- rownames(summary_df)
summary_df <- summary_df[, c("Coefficient", "Estimate", "Est.Error", "l-95% CI", "u-95% CI", "Rhat")]
addWorksheet(wb, "model_summary")
writeData(wb, "model_summary", summary_df)
summary_df$exp_Estimate <- exp(summary_df$Estimate)
summary_df$exp_l95_CI <- exp(summary_df$`l-95% CI`)
summary_df$exp_u95_CI <- exp(summary_df$`u-95% CI`)
exp_summary_df <- summary_df[, c("Coefficient", "exp_Estimate", "exp_l95_CI", "exp_u95_CI")]
addWorksheet(wb, "exp_model_summary")
writeData(wb, "exp_model_summary", exp_summary_df)
saveWorkbook(wb, "stress_model2_results.xlsx", overwrite = TRUE)

cat("Results saved to stress_model2_results.xlsx\n")
```


#MODEL3:an unequal-variance cumulative model

# stress model 3 

```{r}
stress_model3 <- brm(formula = bf(stress_ordered ~ 1 + time * Group_allocated + Gender + Education_level + County_name + recoded_employment_status + (1 | cluster_no)) + lf(disc ~ 0 + Group_allocated+ Gender + County_name,cmc = FALSE), data=wematter_long,
    family = cumulative(link = "logit"), chains = 4,
    cores = 4,
    iter = 4000,
    warmup = 2000)

summary(stress_model3)
loo(stress_model3)

```


```{r}
wb <- createWorkbook()
loo_results <- loo(stress_model3)
loo_summary <- data.frame(
  Metric = c("elpd_loo", "p_loo", "looic"),
  Estimate = c(loo_results$estimates["elpd_loo", "Estimate"],
               loo_results$estimates["p_loo", "Estimate"],
               loo_results$estimates["looic", "Estimate"]),
  SE = c(loo_results$estimates["elpd_loo", "SE"],
         loo_results$estimates["p_loo", "SE"],
         loo_results$estimates["looic", "SE"])
)

addWorksheet(wb, "loo_results")
writeData(wb, "loo_results", loo_summary)
summary_data <- summary(stress_model3)$fixed
summary_df <- as.data.frame(summary_data)
summary_df$Coefficient <- rownames(summary_df)
summary_df <- summary_df[, c("Coefficient", "Estimate", "Est.Error", "l-95% CI", "u-95% CI", "Rhat")]
addWorksheet(wb, "model_summary")
writeData(wb, "model_summary", summary_df)
summary_df$exp_Estimate <- exp(summary_df$Estimate)
summary_df$exp_l95_CI <- exp(summary_df$`l-95% CI`)
summary_df$exp_u95_CI <- exp(summary_df$`u-95% CI`)
exp_summary_df <- summary_df[, c("Coefficient", "exp_Estimate", "exp_l95_CI", "exp_u95_CI")]
addWorksheet(wb, "exp_model_summary")
writeData(wb, "exp_model_summary", exp_summary_df)
saveWorkbook(wb, "stress_model3_results.xlsx", overwrite = TRUE)

cat("Results saved to stress_model3_results.xlsx\n")
```


#model3a stress
```{r}
stress_model3a <- brm(formula = bf(stress_ordered ~ 1 + time * Group_allocated + Gender + Education_level + County_name + recoded_employment_status + (1 | cluster_no)) + lf(disc ~ 0 + time + Group_allocated + Gender + Education_level + County_name + recoded_employment_status,cmc = FALSE), data=wematter_long,
    family = cumulative(link = "logit"), chains = 4,
    cores = 4,
    iter = 4000,
    warmup = 2000)

summary(stress_model3a)
loo(stress_model3a)
```


#save stress 3a model
```{r}
wb <- createWorkbook()
loo_results <- loo(stress_model3a)
loo_summary <- data.frame(
  Metric = c("elpd_loo", "p_loo", "looic"),
  Estimate = c(loo_results$estimates["elpd_loo", "Estimate"],
               loo_results$estimates["p_loo", "Estimate"],
               loo_results$estimates["looic", "Estimate"]),
  SE = c(loo_results$estimates["elpd_loo", "SE"],
         loo_results$estimates["p_loo", "SE"],
         loo_results$estimates["looic", "SE"])
)
addWorksheet(wb, "loo_results")
writeData(wb, "loo_results", loo_summary)
summary_data <- summary(stress_model3a)$fixed
summary_df <- as.data.frame(summary_data)
summary_df$Coefficient <- rownames(summary_df)
summary_df <- summary_df[, c("Coefficient", "Estimate", "Est.Error", "l-95% CI", "u-95% CI", "Rhat")]
addWorksheet(wb, "model_summary")
writeData(wb, "model_summary", summary_df)
summary_df$exp_Estimate <- exp(summary_df$Estimate)
summary_df$exp_l95_CI <- exp(summary_df$`l-95% CI`)
summary_df$exp_u95_CI <- exp(summary_df$`u-95% CI`)
exp_summary_df <- summary_df[, c("Coefficient", "exp_Estimate", "exp_l95_CI", "exp_u95_CI")]
addWorksheet(wb, "exp_model_summary")
writeData(wb, "exp_model_summary", exp_summary_df)
saveWorkbook(wb, "stress_model3a_results.xlsx", overwrite = TRUE)

cat("Results saved to stress_model3a_results.xlsx\n")
```


```{r}
stress_model3b <- brm(
  formula = bf(
    stress_ordered ~ 1 + time * Group_allocated + Gender + Education_level + County_name + recoded_employment_status + (1 | cluster_no)) +
    lf(disc ~ 0 + time*Group_allocated + Gender + Education_level + County_name + recoded_employment_status, cmc = FALSE), 
  data = wematter_long,
  family = cumulative(link = "logit"), 
  chains = 4,
  cores = 4,
  iter = 4000,
  warmup = 2000
)
summary(stress_model3b)
loo(stress_model3b)
```


```{r}
wb <- createWorkbook()
loo_results <- loo(stress_model3b)
loo_summary <- data.frame(
  Metric = c("elpd_loo", "p_loo", "looic"),
  Estimate = c(loo_results$estimates["elpd_loo", "Estimate"],
               loo_results$estimates["p_loo", "Estimate"],
               loo_results$estimates["looic", "Estimate"]),
  SE = c(loo_results$estimates["elpd_loo", "SE"],
         loo_results$estimates["p_loo", "SE"],
         loo_results$estimates["looic", "SE"])
)
addWorksheet(wb, "loo_results")
writeData(wb, "loo_results", loo_summary)
summary_data <- summary(stress_model3b)$fixed
summary_df <- as.data.frame(summary_data)
summary_df$Coefficient <- rownames(summary_df)
summary_df <- summary_df[, c("Coefficient", "Estimate", "Est.Error", "l-95% CI", "u-95% CI", "Rhat")]
addWorksheet(wb, "model_summary")
writeData(wb, "model_summary", summary_df)
summary_df$exp_Estimate <- exp(summary_df$Estimate)
summary_df$exp_l95_CI <- exp(summary_df$`l-95% CI`)
summary_df$exp_u95_CI <- exp(summary_df$`u-95% CI`)
exp_summary_df <- summary_df[, c("Coefficient", "exp_Estimate", "exp_l95_CI", "exp_u95_CI")]
addWorksheet(wb, "exp_model_summary")
writeData(wb, "exp_model_summary", exp_summary_df)
saveWorkbook(wb, "stress_model3b_results.xlsx", overwrite = TRUE)

cat("Results saved to stress_model3b_results.xlsx\n")
```


#model4 stress

```{r}
stress_model4 <- brm(formula = stress_ordered ~ 1 + time * Group_allocated + Gender + Education_level + County_name + recoded_employment_status + (1 | cluster_no), data=wematter_long,
    family = acat(link = "logit"), chains = 4,
    cores = 4,
    iter = 4000,
    warmup = 2000)

summary(stress_model4)
loo(stress_model4)
```


#save model 4 stress
```{r}
wb <- createWorkbook()
loo_results <- loo(stress_model4)
loo_summary <- data.frame(
  Metric = c("elpd_loo", "p_loo", "looic"),
  Estimate = c(loo_results$estimates["elpd_loo", "Estimate"],
               loo_results$estimates["p_loo", "Estimate"],
               loo_results$estimates["looic", "Estimate"]),
  SE = c(loo_results$estimates["elpd_loo", "SE"],
         loo_results$estimates["p_loo", "SE"],
         loo_results$estimates["looic", "SE"])
)

addWorksheet(wb, "loo_results")
writeData(wb, "loo_results", loo_summary)
summary_data <- summary(stress_model4)$fixed
summary_df <- as.data.frame(summary_data)
summary_df$Coefficient <- rownames(summary_df)
summary_df <- summary_df[, c("Coefficient", "Estimate", "Est.Error", "l-95% CI", "u-95% CI", "Rhat")]
addWorksheet(wb, "model_summary")
writeData(wb, "model_summary", summary_df)
summary_df$exp_Estimate <- exp(summary_df$Estimate)
summary_df$exp_l95_CI <- exp(summary_df$`l-95% CI`)
summary_df$exp_u95_CI <- exp(summary_df$`u-95% CI`)
exp_summary_df <- summary_df[, c("Coefficient", "exp_Estimate", "exp_l95_CI", "exp_u95_CI")]
addWorksheet(wb, "exp_model_summary")
writeData(wb, "exp_model_summary", exp_summary_df)
saveWorkbook(wb, "stress_model4_results.xlsx", overwrite = TRUE)

cat("Results saved to stress_model4_results.xlsx\n")
```


 ***************************************************************

       ***************#Functioning impairment********
                ************************************
                
#model1 functioning impairment
```{r}
WHODAS_model1 <- brm(formula = functioning_ordered ~ 1 + time * Group_allocated + Gender + Education_level + County_name + recoded_employment_status + (1 | cluster_no), data=wematter_long,
    family = cumulative(link = "logit"), chains = 4,
    cores = 4,
    iter = 4000,
    warmup = 2000)

summary(WHODAS_model1)
loo(WHODAS_model1)
marginal_effects(WHODAS_model1, categorical = TRUE)
```


```{r}
wb <- createWorkbook()
loo_results <- loo(WHODAS_model1)
loo_summary <- data.frame(
  Metric = c("elpd_loo", "p_loo", "looic"),
  Estimate = c(loo_results$estimates["elpd_loo", "Estimate"],
               loo_results$estimates["p_loo", "Estimate"],
               loo_results$estimates["looic", "Estimate"]),
  SE = c(loo_results$estimates["elpd_loo", "SE"],
         loo_results$estimates["p_loo", "SE"],
         loo_results$estimates["looic", "SE"])
)
addWorksheet(wb, "loo_results")
writeData(wb, "loo_results", loo_summary)
summary_data <- summary(WHODAS_model1)$fixed
summary_df <- as.data.frame(summary_data)
summary_df$Coefficient <- rownames(summary_df)
summary_df <- summary_df[, c("Coefficient", "Estimate", "Est.Error", "l-95% CI", "u-95% CI", "Rhat")]
addWorksheet(wb, "model_summary")
writeData(wb, "model_summary", summary_df)
summary_df$exp_Estimate <- exp(summary_df$Estimate)
summary_df$exp_l95_CI <- exp(summary_df$`l-95% CI`)
summary_df$exp_u95_CI <- exp(summary_df$`u-95% CI`)
exp_summary_df <- summary_df[, c("Coefficient", "exp_Estimate", "exp_l95_CI", "exp_u95_CI")]
addWorksheet(wb, "exp_model_summary")
writeData(wb, "exp_model_summary", exp_summary_df)
saveWorkbook(wb, "WHODAS_model1_results.xlsx", overwrite = TRUE)

cat("Results saved to WHODAS_model1_results.xlsx\n")
```


#WHODAS MODEL2
```{r}
WHODAS_model2 <- brm(formula = functioning_ordered ~ 1 + cs(time*Group_allocated + Gender + Education_level + County_name + recoded_employment_status) + (1 | cluster_no), data=wematter_long, family = acat(link = "logit"), chains = 4,
    cores = 4,
    iter = 4000,
    warmup = 2000)

summary(WHODAS_model2)
loo(WHODAS_model2)
```


```{r}
wb <- createWorkbook()
loo_results <- loo(WHODAS_model2)
loo_summary <- data.frame(
  Metric = c("elpd_loo", "p_loo", "looic"),
  Estimate = c(loo_results$estimates["elpd_loo", "Estimate"],
               loo_results$estimates["p_loo", "Estimate"],
               loo_results$estimates["looic", "Estimate"]),
  SE = c(loo_results$estimates["elpd_loo", "SE"],
         loo_results$estimates["p_loo", "SE"],
         loo_results$estimates["looic", "SE"])
)
addWorksheet(wb, "loo_results")
writeData(wb, "loo_results", loo_summary)
summary_data <- summary(WHODAS_model2)$fixed
summary_df <- as.data.frame(summary_data)
summary_df$Coefficient <- rownames(summary_df)
summary_df <- summary_df[, c("Coefficient", "Estimate", "Est.Error", "l-95% CI", "u-95% CI", "Rhat")]
addWorksheet(wb, "model_summary")
writeData(wb, "model_summary", summary_df)
summary_df$exp_Estimate <- exp(summary_df$Estimate)
summary_df$exp_l95_CI <- exp(summary_df$`l-95% CI`)
summary_df$exp_u95_CI <- exp(summary_df$`u-95% CI`)
exp_summary_df <- summary_df[, c("Coefficient", "exp_Estimate", "exp_l95_CI", "exp_u95_CI")]
addWorksheet(wb, "exp_model_summary")
writeData(wb, "exp_model_summary", exp_summary_df)
saveWorkbook(wb, "WHODAS_model2_results.xlsx", overwrite = TRUE)

cat("Results saved to WHODAS_model2_results.xlsx\n")
```


#MODEL3:an unequal-pp cumulative model
#model 3 WHODAS
```{r}
WHODAS_model3 <- brm(formula = bf(functioning_ordered ~ 1 + time * Group_allocated + Gender + Education_level + County_name + recoded_employment_status + (1 | cluster_no)) + lf(disc ~ 0 + time+ Gender + County_name,cmc = FALSE), data=wematter_long,
    family = cumulative(link = "logit"), chains = 4,
    cores = 4,
    iter = 4000,
    warmup = 2000)

summary(WHODAS_model3)
loo(WHODAS_model3)

```


```{r}
wb <- createWorkbook()
loo_results <- loo(WHODAS_model3)
loo_summary <- data.frame(
  Metric = c("elpd_loo", "p_loo", "looic"),
  Estimate = c(loo_results$estimates["elpd_loo", "Estimate"],
               loo_results$estimates["p_loo", "Estimate"],
               loo_results$estimates["looic", "Estimate"]),
  SE = c(loo_results$estimates["elpd_loo", "SE"],
         loo_results$estimates["p_loo", "SE"],
         loo_results$estimates["looic", "SE"]))
addWorksheet(wb, "loo_results")
writeData(wb, "loo_results", loo_summary)
summary_data <- summary(WHODAS_model3)$fixed
summary_df <- as.data.frame(summary_data)
summary_df$Coefficient <- rownames(summary_df)
summary_df <- summary_df[, c("Coefficient", "Estimate", "Est.Error", "l-95% CI", "u-95% CI", "Rhat")]
addWorksheet(wb, "model_summary")
writeData(wb, "model_summary", summary_df)
summary_df$exp_Estimate <- exp(summary_df$Estimate)
summary_df$exp_l95_CI <- exp(summary_df$`l-95% CI`)
summary_df$exp_u95_CI <- exp(summary_df$`u-95% CI`)
exp_summary_df <- summary_df[, c("Coefficient", "exp_Estimate", "exp_l95_CI", "exp_u95_CI")]
addWorksheet(wb, "exp_model_summary")
writeData(wb, "exp_model_summary", exp_summary_df)
saveWorkbook(wb, "WHODAS_model3_results.xlsx", overwrite = TRUE)

cat("Results saved to WHODAS_model3_results.xlsx\n")
```


#model3a
```{r}
WHODAS_model3a <- brm(formula = bf(functioning_ordered ~ 1 + time * Group_allocated + Gender + Education_level + County_name + recoded_employment_status + (1 | cluster_no)) + lf(disc ~ 0 + time + Group_allocated + Gender + Education_level + County_name + recoded_employment_status,cmc = FALSE), data=wematter_long,
    family = cumulative(link = "logit"), chains = 4,
    cores = 4,
    iter = 4000,
    warmup = 2000)

summary(WHODAS_model3a)
loo(WHODAS_model3a)
```


#model 3a WHODAS saving
```{r}
wb <- createWorkbook()
loo_results <- loo(WHODAS_model3a)
loo_summary <- data.frame(
  Metric = c("elpd_loo", "p_loo", "looic"),
  Estimate = c(loo_results$estimates["elpd_loo", "Estimate"],
               loo_results$estimates["p_loo", "Estimate"],
               loo_results$estimates["looic", "Estimate"]),
  SE = c(loo_results$estimates["elpd_loo", "SE"],
         loo_results$estimates["p_loo", "SE"],
         loo_results$estimates["looic", "SE"]))
addWorksheet(wb, "loo_results")
writeData(wb, "loo_results", loo_summary)
summary_data <- summary(WHODAS_model3a)$fixed
summary_df <- as.data.frame(summary_data)
summary_df$Coefficient <- rownames(summary_df)
summary_df <- summary_df[, c("Coefficient", "Estimate", "Est.Error", "l-95% CI", "u-95% CI", "Rhat")]
addWorksheet(wb, "model_summary")
writeData(wb, "model_summary", summary_df)
summary_df$exp_Estimate <- exp(summary_df$Estimate)
summary_df$exp_l95_CI <- exp(summary_df$`l-95% CI`)
summary_df$exp_u95_CI <- exp(summary_df$`u-95% CI`)
exp_summary_df <- summary_df[, c("Coefficient", "exp_Estimate", "exp_l95_CI", "exp_u95_CI")]
addWorksheet(wb, "exp_model_summary")
writeData(wb, "exp_model_summary", exp_summary_df)
saveWorkbook(wb, "WHODAS_model3a_results.xlsx", overwrite = TRUE)

cat("Results saved to WHODAS_model3a_results.xlsx\n")
```


#whodas 3b
```{r}
WHODAS_model3b <- brm(
  formula = bf(
    functioning_ordered ~ 1 + time * Group_allocated + Gender + Education_level + County_name + recoded_employment_status + (1 | cluster_no)) +
    lf(disc ~ 0 + time*Group_allocated + Gender + Education_level + County_name + recoded_employment_status, cmc = FALSE), 
  data = wematter_long,
  family = cumulative(link = "logit"), 
  chains = 4,
  cores = 4,
  iter = 4000,
  warmup = 2000
)
summary(WHODAS_model3b)
loo(WHODAS_model3b)
```


```{r}
wb <- createWorkbook()
loo_results <- loo(WHODAS_model3b)
loo_summary <- data.frame(
  Metric = c("elpd_loo", "p_loo", "looic"),
  Estimate = c(loo_results$estimates["elpd_loo", "Estimate"],
               loo_results$estimates["p_loo", "Estimate"],
               loo_results$estimates["looic", "Estimate"]),
  SE = c(loo_results$estimates["elpd_loo", "SE"],
         loo_results$estimates["p_loo", "SE"],
         loo_results$estimates["looic", "SE"]))
addWorksheet(wb, "loo_results")
writeData(wb, "loo_results", loo_summary)
summary_data <- summary(WHODAS_model3b)$fixed
summary_df <- as.data.frame(summary_data)
summary_df$Coefficient <- rownames(summary_df)
summary_df <- summary_df[, c("Coefficient", "Estimate", "Est.Error", "l-95% CI", "u-95% CI", "Rhat")]
addWorksheet(wb, "model_summary")
writeData(wb, "model_summary", summary_df)
summary_df$exp_Estimate <- exp(summary_df$Estimate)
summary_df$exp_l95_CI <- exp(summary_df$`l-95% CI`)
summary_df$exp_u95_CI <- exp(summary_df$`u-95% CI`)
exp_summary_df <- summary_df[, c("Coefficient", "exp_Estimate", "exp_l95_CI", "exp_u95_CI")]
addWorksheet(wb, "exp_model_summary")
writeData(wb, "exp_model_summary", exp_summary_df)
saveWorkbook(wb, "WHODAS_model3b_results.xlsx", overwrite = TRUE)

cat("Results saved to WHODAS_model3b_results.xlsx\n")
```


#WHODAS model 4
```{r}
WHODAS_model4 <- brm(formula = functioning_ordered ~ 1 + time * Group_allocated + Gender + Education_level + County_name + recoded_employment_status + (1 | cluster_no), data=wematter_long,
    family = acat(link = "logit"), chains = 4,
    cores = 4,
    iter = 4000,
    warmup = 2000)

summary(WHODAS_model4)
loo(WHODAS_model4)
```


```{r}
wb <- createWorkbook()
loo_results <- loo(WHODAS_model4)
loo_summary <- data.frame(
  Metric = c("elpd_loo", "p_loo", "looic"),
  Estimate = c(loo_results$estimates["elpd_loo", "Estimate"],
               loo_results$estimates["p_loo", "Estimate"],
               loo_results$estimates["looic", "Estimate"]),
  SE = c(loo_results$estimates["elpd_loo", "SE"],
         loo_results$estimates["p_loo", "SE"],
         loo_results$estimates["looic", "SE"]))
addWorksheet(wb, "loo_results")
writeData(wb, "loo_results", loo_summary)
summary_data <- summary(WHODAS_model4)$fixed
summary_df <- as.data.frame(summary_data)
summary_df$Coefficient <- rownames(summary_df)
summary_df <- summary_df[, c("Coefficient", "Estimate", "Est.Error", "l-95% CI", "u-95% CI", "Rhat")]
addWorksheet(wb, "model_summary")
writeData(wb, "model_summary", summary_df)
summary_df$exp_Estimate <- exp(summary_df$Estimate)
summary_df$exp_l95_CI <- exp(summary_df$`l-95% CI`)
summary_df$exp_u95_CI <- exp(summary_df$`u-95% CI`)
exp_summary_df <- summary_df[, c("Coefficient", "exp_Estimate", "exp_l95_CI", "exp_u95_CI")]
addWorksheet(wb, "exp_model_summary")
writeData(wb, "exp_model_summary", exp_summary_df)
saveWorkbook(wb, "WHODAS_model4_results.xlsx", overwrite = TRUE)

cat("Results saved to WHODAS_model4_results.xlsx\n")
```


*****************************************************
     *****************#self-identified problem**************
     ***************************************************

#problem_model1
```{r}
problem_model1 <- brm(formula = problem_ordered ~ 1 + time * Group_allocated + Gender + Education_level + County_name + recoded_employment_status + (1 | cluster_no), data=wematter_long,
    family = cumulative(link = "logit"), chains = 4,
    cores = 4,
    iter = 4000,
    warmup = 2000)

summary(problem_model1)
loo(problem_model1)
marginal_effects(problem_model1, categorical = TRUE)
```


```{r}
wb <- createWorkbook()
loo_results <- loo(problem_model1)
loo_summary <- data.frame(
  Metric = c("elpd_loo", "p_loo", "looic"),
  Estimate = c(loo_results$estimates["elpd_loo", "Estimate"],
               loo_results$estimates["p_loo", "Estimate"],
               loo_results$estimates["looic", "Estimate"]),
  SE = c(loo_results$estimates["elpd_loo", "SE"],
         loo_results$estimates["p_loo", "SE"],
         loo_results$estimates["looic", "SE"])
)

addWorksheet(wb, "loo_results")
writeData(wb, "loo_results", loo_summary)
summary_data <- summary(problem_model1)$fixed
summary_df <- as.data.frame(summary_data)
summary_df$Coefficient <- rownames(summary_df)
summary_df <- summary_df[, c("Coefficient", "Estimate", "Est.Error", "l-95% CI", "u-95% CI", "Rhat")]
addWorksheet(wb, "model_summary")
writeData(wb, "model_summary", summary_df)
summary_df$exp_Estimate <- exp(summary_df$Estimate)
summary_df$exp_l95_CI <- exp(summary_df$`l-95% CI`)
summary_df$exp_u95_CI <- exp(summary_df$`u-95% CI`)
exp_summary_df <- summary_df[, c("Coefficient", "exp_Estimate", "exp_l95_CI", "exp_u95_CI")]
addWorksheet(wb, "exp_model_summary")
writeData(wb, "exp_model_summary", exp_summary_df)
saveWorkbook(wb, "problem_model1_results.xlsx", overwrite = TRUE)

cat("Results saved to problem_model1_results.xlsx\n")
```


#problem model2
```{r}
problem_model2 <- brm(formula = problem_ordered ~ 1 + cs(time*Group_allocated + Gender + Education_level + County_name + recoded_employment_status) + (1 | cluster_no), data=wematter_long, family = acat(link = "logit"), chains = 4,
    cores = 4,
    iter = 4000,
    warmup = 2000)
summary(problem_model2)
loo(problem_model2)
```


#save problem model2
```{r}
wb <- createWorkbook()
summary_data <- summary(problem_model2)$fixed
summary_df <- as.data.frame(summary_data)
summary_df$Coefficient <- rownames(summary_df)
summary_df <- summary_df[, c("Coefficient", "Estimate", "Est.Error", "l-95% CI", "u-95% CI", "Rhat")]
addWorksheet(wb, "model_summary")
writeData(wb, "model_summary", summary_df)
summary_df$exp_Estimate <- exp(summary_df$Estimate)
summary_df$exp_l95_CI <- exp(summary_df$`l-95% CI`)
summary_df$exp_u95_CI <- exp(summary_df$`u-95% CI`)
exp_summary_df <- summary_df[, c("Coefficient", "exp_Estimate", "exp_l95_CI", "exp_u95_CI")]
addWorksheet(wb, "exp_model_summary")
writeData(wb, "exp_model_summary", exp_summary_df)
saveWorkbook(wb, "problem_model2_results.xlsx", overwrite = TRUE)

cat("Results saved to problem_model2_results.xlsx\n")
```


#problem model3
```{r}
problem_model3 <- brm(formula = bf(problem_ordered ~ 1 + time * Group_allocated + Gender + Education_level + County_name + recoded_employment_status + (1 | cluster_no)) + lf(disc ~ 0 + County_name,cmc = FALSE), data=wematter_long,
    family = cumulative(link = "logit"), chains = 4,
    cores = 4,
    iter = 4000,
    warmup = 2000)

summary(problem_model3)
loo(problem_model3)
```


#save model3

```{r}
wb <- createWorkbook()
loo_results <- loo(problem_model3)
loo_summary <- data.frame(
  Metric = c("elpd_loo", "p_loo", "looic"),
  Estimate = c(loo_results$estimates["elpd_loo", "Estimate"],
               loo_results$estimates["p_loo", "Estimate"],
               loo_results$estimates["looic", "Estimate"]),
  SE = c(loo_results$estimates["elpd_loo", "SE"],
         loo_results$estimates["p_loo", "SE"],
         loo_results$estimates["looic", "SE"]))
addWorksheet(wb, "loo_results")
writeData(wb, "loo_results", loo_summary)
summary_data <- summary(problem_model3)$fixed
summary_df <- as.data.frame(summary_data)
summary_df$Coefficient <- rownames(summary_df)
summary_df <- summary_df[, c("Coefficient", "Estimate", "Est.Error", "l-95% CI", "u-95% CI", "Rhat")]
addWorksheet(wb, "model_summary")
writeData(wb, "model_summary", summary_df)
summary_df$exp_Estimate <- exp(summary_df$Estimate)
summary_df$exp_l95_CI <- exp(summary_df$`l-95% CI`)
summary_df$exp_u95_CI <- exp(summary_df$`u-95% CI`)
exp_summary_df <- summary_df[, c("Coefficient", "exp_Estimate", "exp_l95_CI", "exp_u95_CI")]
addWorksheet(wb, "exp_model_summary")
writeData(wb, "exp_model_summary", exp_summary_df)
saveWorkbook(wb, "problem_model3_results.xlsx", overwrite = TRUE)
cat("Results saved to problem_model3_results.xlsx\n")
```


#model problem 3a
```{r}
problem_model3a <- brm(formula = bf(problem_ordered ~ 1 + time * Group_allocated + Gender + Education_level + County_name + recoded_employment_status + (1 | cluster_no)) + lf(disc ~ 0 + time + Group_allocated + Gender + Education_level + County_name + recoded_employment_status,cmc = FALSE), data=wematter_long,
    family = cumulative(link = "logit"), chains = 4,
    cores = 4,
    iter = 4000,
    warmup = 2000)
summary(problem_model3a)
loo(problem_model3a)
```


#save problem model 3a
```{r}
wb <- createWorkbook()
loo_results <- loo(problem_model3a)
loo_summary <- data.frame(
  Metric = c("elpd_loo", "p_loo", "looic"),
  Estimate = c(loo_results$estimates["elpd_loo", "Estimate"],
               loo_results$estimates["p_loo", "Estimate"],
               loo_results$estimates["looic", "Estimate"]),
  SE = c(loo_results$estimates["elpd_loo", "SE"],
         loo_results$estimates["p_loo", "SE"],
         loo_results$estimates["looic", "SE"]))
addWorksheet(wb, "loo_results")
writeData(wb, "loo_results", loo_summary)
summary_data <- summary(problem_model3a)$fixed
summary_df <- as.data.frame(summary_data)
summary_df$Coefficient <- rownames(summary_df)
summary_df <- summary_df[, c("Coefficient", "Estimate", "Est.Error", "l-95% CI", "u-95% CI", "Rhat")]
addWorksheet(wb, "model_summary")
writeData(wb, "model_summary", summary_df)
summary_df$exp_Estimate <- exp(summary_df$Estimate)
summary_df$exp_l95_CI <- exp(summary_df$`l-95% CI`)
summary_df$exp_u95_CI <- exp(summary_df$`u-95% CI`)
exp_summary_df <- summary_df[, c("Coefficient", "exp_Estimate", "exp_l95_CI", "exp_u95_CI")]
addWorksheet(wb, "exp_model_summary")
writeData(wb, "exp_model_summary", exp_summary_df)
saveWorkbook(wb, "problem_model3a_results.xlsx", overwrite = TRUE)

cat("Results saved to problem_model3a_results.xlsx\n")
```


#problem model 3b
```{r}
problem_model3b <- brm(
  formula = bf(
    problem_ordered ~ 1 + time * Group_allocated + Gender + Education_level + County_name + recoded_employment_status + (1 | cluster_no)) +
    lf(disc ~ 0 + time*Group_allocated + Gender + Education_level + County_name + recoded_employment_status, cmc = FALSE), 
  data = wematter_long,
  family = cumulative(link = "logit"), 
  chains = 4,
  cores = 4,
  iter = 4000,
  warmup = 2000
)
summary(problem_model3b)
loo(problem_model3b)
```


#save problem model 3b
```{r}
wb <- createWorkbook()
loo_results <- loo(problem_model3b)
loo_summary <- data.frame(
  Metric = c("elpd_loo", "p_loo", "looic"),
  Estimate = c(loo_results$estimates["elpd_loo", "Estimate"],
               loo_results$estimates["p_loo", "Estimate"],
               loo_results$estimates["looic", "Estimate"]),
  SE = c(loo_results$estimates["elpd_loo", "SE"],
         loo_results$estimates["p_loo", "SE"],
         loo_results$estimates["looic", "SE"]))
addWorksheet(wb, "loo_results")
writeData(wb, "loo_results", loo_summary)
summary_data <- summary(problem_model3b)$fixed
summary_df <- as.data.frame(summary_data)
summary_df$Coefficient <- rownames(summary_df)
summary_df <- summary_df[, c("Coefficient", "Estimate", "Est.Error", "l-95% CI", "u-95% CI", "Rhat")]
addWorksheet(wb, "model_summary")
writeData(wb, "model_summary", summary_df)
summary_df$exp_Estimate <- exp(summary_df$Estimate)
summary_df$exp_l95_CI <- exp(summary_df$`l-95% CI`)
summary_df$exp_u95_CI <- exp(summary_df$`u-95% CI`)
exp_summary_df <- summary_df[, c("Coefficient", "exp_Estimate", "exp_l95_CI", "exp_u95_CI")]
addWorksheet(wb, "exp_model_summary")
writeData(wb, "exp_model_summary", exp_summary_df)
saveWorkbook(wb, "problem_model3b_results.xlsx", overwrite = TRUE)

cat("Results saved to problem_model3b_results.xlsx\n")
```


#problem model 4
```{r}
problem_model4 <- brm(formula = problem_ordered ~ 1 + time * Group_allocated + Gender + Education_level + County_name + recoded_employment_status + (1 | cluster_no), data=wematter_long,
    family = acat(link = "logit"), chains = 4,
    cores = 4,
    iter = 4000,
    warmup = 2000)

summary(problem_model4)
loo(problem_model4)
```


#save model problem 4
```{r}
wb <- createWorkbook()
loo_results <- loo(problem_model4)
loo_summary <- data.frame(
  Metric = c("elpd_loo", "p_loo", "looic"),
  Estimate = c(loo_results$estimates["elpd_loo", "Estimate"],
               loo_results$estimates["p_loo", "Estimate"],
               loo_results$estimates["looic", "Estimate"]),
  SE = c(loo_results$estimates["elpd_loo", "SE"],
         loo_results$estimates["p_loo", "SE"],
         loo_results$estimates["looic", "SE"]))
addWorksheet(wb, "loo_results")
writeData(wb, "loo_results", loo_summary)
summary_data <- summary(problem_model4)$fixed
summary_df <- as.data.frame(summary_data)
summary_df$Coefficient <- rownames(summary_df)
summary_df <- summary_df[, c("Coefficient", "Estimate", "Est.Error", "l-95% CI", "u-95% CI", "Rhat")]
addWorksheet(wb, "model_summary")
writeData(wb, "model_summary", summary_df)
summary_df$exp_Estimate <- exp(summary_df$Estimate)
summary_df$exp_l95_CI <- exp(summary_df$`l-95% CI`)
summary_df$exp_u95_CI <- exp(summary_df$`u-95% CI`)
exp_summary_df <- summary_df[, c("Coefficient", "exp_Estimate", "exp_l95_CI", "exp_u95_CI")]
addWorksheet(wb, "exp_model_summary")
writeData(wb, "exp_model_summary", exp_summary_df)
saveWorkbook(wb, "problem_model4_results.xlsx", overwrite = TRUE)

cat("Results saved to problem_model4_results.xlsx\n")
```


**********************************************
   ***************Resilience models***************
     ************************************************

#resilience model1
```{r}
resilience_model1 <- brm(formula = resilience_ordered ~ 1 + time * Group_allocated + Gender + Education_level + County_name + recoded_employment_status + (1 | cluster_no), data=wematter_long,
    family = cumulative(link = "logit"), chains = 4,
    cores = 4,
    iter = 4000,
    warmup = 2000)

summary(resilience_model1)
loo(resilience_model1)
marginal_effects(resilience_model1, categorical = TRUE)


```


#resilience model save
```{r}
wb <- createWorkbook()
loo_results <- loo(resilience_model1)
loo_summary <- data.frame(
  Metric = c("elpd_loo", "p_loo", "looic"),
  Estimate = c(loo_results$estimates["elpd_loo", "Estimate"],
               loo_results$estimates["p_loo", "Estimate"],
               loo_results$estimates["looic", "Estimate"]),
  SE = c(loo_results$estimates["elpd_loo", "SE"],
         loo_results$estimates["p_loo", "SE"],
         loo_results$estimates["looic", "SE"])
)
addWorksheet(wb, "loo_results")
writeData(wb, "loo_results", loo_summary)
summary_data <- summary(resilience_model1)$fixed
summary_df <- as.data.frame(summary_data)
summary_df$Coefficient <- rownames(summary_df)
summary_df <- summary_df[, c("Coefficient", "Estimate", "Est.Error", "l-95% CI", "u-95% CI", "Rhat")]
addWorksheet(wb, "model_summary")
writeData(wb, "model_summary", summary_df)
summary_df$exp_Estimate <- exp(summary_df$Estimate)
summary_df$exp_l95_CI <- exp(summary_df$`l-95% CI`)
summary_df$exp_u95_CI <- exp(summary_df$`u-95% CI`)
exp_summary_df <- summary_df[, c("Coefficient", "exp_Estimate", "exp_l95_CI", "exp_u95_CI")]
addWorksheet(wb, "exp_model_summary")
writeData(wb, "exp_model_summary", exp_summary_df)
saveWorkbook(wb, "resilience_model1_results.xlsx", overwrite = TRUE)

cat("Results saved to resilience_model1_results.xlsx\n")
```


```{r}
plot(resilience_model1)
```


#model 2 resilience
```{r}
resilience_model2 <- brm(formula = resilience_ordered ~ 1 + cs(time*Group_allocated + Gender + Education_level + County_name + recoded_employment_status) + (1 | cluster_no), data=wematter_long, family = acat(link = "logit"), chains = 4,
    cores = 4,
    iter = 4000,
    warmup = 2000)

summary(resilience_model2)
loo(resilience_model2)
```


#save resilience model 2
```{r}
wb <- createWorkbook()
loo_results <- loo(resilience_model2)
loo_summary <- data.frame(
  Metric = c("elpd_loo", "p_loo", "looic"),
  Estimate = c(loo_results$estimates["elpd_loo", "Estimate"],
               loo_results$estimates["p_loo", "Estimate"],
               loo_results$estimates["looic", "Estimate"]),
  SE = c(loo_results$estimates["elpd_loo", "SE"],
         loo_results$estimates["p_loo", "SE"],
         loo_results$estimates["looic", "SE"])
)
addWorksheet(wb, "loo_results")
writeData(wb, "loo_results", loo_summary)
summary_data <- summary(resilience_model2)$fixed
summary_df <- as.data.frame(summary_data)
summary_df$Coefficient <- rownames(summary_df)
summary_df <- summary_df[, c("Coefficient", "Estimate", "Est.Error", "l-95% CI", "u-95% CI", "Rhat")]
addWorksheet(wb, "model_summary")
writeData(wb, "model_summary", summary_df)
summary_df$exp_Estimate <- exp(summary_df$Estimate)
summary_df$exp_l95_CI <- exp(summary_df$`l-95% CI`)
summary_df$exp_u95_CI <- exp(summary_df$`u-95% CI`)
exp_summary_df <- summary_df[, c("Coefficient", "exp_Estimate", "exp_l95_CI", "exp_u95_CI")]
addWorksheet(wb, "exp_model_summary")
writeData(wb, "exp_model_summary", exp_summary_df)
saveWorkbook(wb, "resilience_model2_results.xlsx", overwrite = TRUE)

cat("Results saved to resilience_model2_results.xlsx\n")
```


#resilience model 3
```{r}
resilience_model3 <- brm(formula = bf(resilience_ordered ~ 1 + time * Group_allocated + Gender + Education_level + County_name + recoded_employment_status + (1 | cluster_no)) + lf(disc ~ 0 + County_name,cmc = FALSE), data=wematter_long,
    family = cumulative(link = "logit"), chains = 4,
    cores = 4,
    iter = 4000,
    warmup = 2000)

summary(resilience_model3)
loo(resilience_model3)
```


#save model3
```{r}
wb <- createWorkbook()
loo_results <- loo(resilience_model3)
loo_summary <- data.frame(
  Metric = c("elpd_loo", "p_loo", "looic"),
  Estimate = c(loo_results$estimates["elpd_loo", "Estimate"],
               loo_results$estimates["p_loo", "Estimate"],
               loo_results$estimates["looic", "Estimate"]),
  SE = c(loo_results$estimates["elpd_loo", "SE"],
         loo_results$estimates["p_loo", "SE"],
         loo_results$estimates["looic", "SE"])
)
addWorksheet(wb, "loo_results")
writeData(wb, "loo_results", loo_summary)
summary_data <- summary(resilience_model3)$fixed
summary_df <- as.data.frame(summary_data)
summary_df$Coefficient <- rownames(summary_df)
summary_df <- summary_df[, c("Coefficient", "Estimate", "Est.Error", "l-95% CI", "u-95% CI", "Rhat")]
addWorksheet(wb, "model_summary")
writeData(wb, "model_summary", summary_df)
summary_df$exp_Estimate <- exp(summary_df$Estimate)
summary_df$exp_l95_CI <- exp(summary_df$`l-95% CI`)
summary_df$exp_u95_CI <- exp(summary_df$`u-95% CI`)
exp_summary_df <- summary_df[, c("Coefficient", "exp_Estimate", "exp_l95_CI", "exp_u95_CI")]
addWorksheet(wb, "exp_model_summary")
writeData(wb, "exp_model_summary", exp_summary_df)
saveWorkbook(wb, "resilience_model3_results.xlsx", overwrite = TRUE)

cat("Results saved to resilience_model3_results.xlsx\n")
```


#resilience model3a
```{r}
resilience_model3a <- brm(formula = bf(resilience_ordered ~ 1 + time * Group_allocated + Gender + Education_level + County_name + recoded_employment_status + (1 | cluster_no)) + lf(disc ~ 0 + time + Group_allocated + Gender + Education_level + County_name + recoded_employment_status,cmc = FALSE), data=wematter_long,
    family = cumulative(link = "logit"), chains = 4,
    cores = 4,
    iter = 4000,
    warmup = 2000)

summary(resilience_model3a)
loo(resilience_model3a)
```


#save resilience model 3a
```{r}
wb <- createWorkbook()
loo_results <- loo(resilience_model3a)
loo_summary <- data.frame(
  Metric = c("elpd_loo", "p_loo", "looic"),
  Estimate = c(loo_results$estimates["elpd_loo", "Estimate"],
               loo_results$estimates["p_loo", "Estimate"],
               loo_results$estimates["looic", "Estimate"]),
  SE = c(loo_results$estimates["elpd_loo", "SE"],
         loo_results$estimates["p_loo", "SE"],
         loo_results$estimates["looic", "SE"])
)
addWorksheet(wb, "loo_results")
writeData(wb, "loo_results", loo_summary)
summary_data <- summary(resilience_model3a)$fixed
summary_df <- as.data.frame(summary_data)
summary_df$Coefficient <- rownames(summary_df)
summary_df <- summary_df[, c("Coefficient", "Estimate", "Est.Error", "l-95% CI", "u-95% CI", "Rhat")]
addWorksheet(wb, "model_summary")
writeData(wb, "model_summary", summary_df)
summary_df$exp_Estimate <- exp(summary_df$Estimate)
summary_df$exp_l95_CI <- exp(summary_df$`l-95% CI`)
summary_df$exp_u95_CI <- exp(summary_df$`u-95% CI`)
exp_summary_df <- summary_df[, c("Coefficient", "exp_Estimate", "exp_l95_CI", "exp_u95_CI")]
addWorksheet(wb, "exp_model_summary")
writeData(wb, "exp_model_summary", exp_summary_df)
saveWorkbook(wb, "resilience_model3a_results.xlsx", overwrite = TRUE)

cat("Results saved to resilience_model3a_results.xlsx\n")
```


```{r}
resilience_model3b <- brm(
  formula = bf(
    resilience_ordered ~ 1 + time * Group_allocated + Gender + Education_level + County_name + recoded_employment_status + (1 | cluster_no)) +
    lf(disc ~ 0 + time*Group_allocated + Gender + Education_level + County_name + recoded_employment_status, cmc = FALSE), 
  data = wematter_long,
  family = cumulative(link = "logit"), 
  chains = 4,
  cores = 4,
  iter = 4000,
  warmup = 2000
)
summary(resilience_model3b)
loo(resilience_model3b)
```


#model for resilience for model4
```{r}
resilience_model4 <- brm(formula = resilience_ordered ~ 1 + time * Group_allocated + Gender + Education_level + County_name + recoded_employment_status + (1 | cluster_no), data=wematter_long,
    family = acat(link = "logit"), chains = 4,
    cores = 4,
    iter = 4000,
    warmup = 2000)

summary(resilience_model4)
loo(resilience_model4)
```

```{r}
wb <- createWorkbook()
loo_results <- loo(resilience_model3b)
loo_summary <- data.frame(
  Metric = c("elpd_loo", "p_loo", "looic"),
  Estimate = c(loo_results$estimates["elpd_loo", "Estimate"],
               loo_results$estimates["p_loo", "Estimate"],
               loo_results$estimates["looic", "Estimate"]),
  SE = c(loo_results$estimates["elpd_loo", "SE"],
         loo_results$estimates["p_loo", "SE"],
         loo_results$estimates["looic", "SE"])
)
addWorksheet(wb, "loo_results")
writeData(wb, "loo_results", loo_summary)
summary_data <- summary(resilience_model3b)$fixed
summary_df <- as.data.frame(summary_data)
summary_df$Coefficient <- rownames(summary_df)
summary_df <- summary_df[, c("Coefficient", "Estimate", "Est.Error", "l-95% CI", "u-95% CI", "Rhat")]
addWorksheet(wb, "model_summary")
writeData(wb, "model_summary", summary_df)
summary_df$exp_Estimate <- exp(summary_df$Estimate)
summary_df$exp_l95_CI <- exp(summary_df$`l-95% CI`)
summary_df$exp_u95_CI <- exp(summary_df$`u-95% CI`)
exp_summary_df <- summary_df[, c("Coefficient", "exp_Estimate", "exp_l95_CI", "exp_u95_CI")]
addWorksheet(wb, "exp_model_summary")
writeData(wb, "exp_model_summary", exp_summary_df)
saveWorkbook(wb, "resilience_model3b_results.xlsx", overwrite = TRUE)

cat("Results saved to resilience_model3b_results.xlsx\n")
```


#model 4 resilience
```{r}
wb <- createWorkbook()
loo_results <- loo(resilience_model4)
loo_summary <- data.frame(
  Metric = c("elpd_loo", "p_loo", "looic"),
  Estimate = c(loo_results$estimates["elpd_loo", "Estimate"],
               loo_results$estimates["p_loo", "Estimate"],
               loo_results$estimates["looic", "Estimate"]),
  SE = c(loo_results$estimates["elpd_loo", "SE"],
         loo_results$estimates["p_loo", "SE"],
         loo_results$estimates["looic", "SE"])
)
addWorksheet(wb, "loo_results")
writeData(wb, "loo_results", loo_summary)
summary_data <- summary(resilience_model4)$fixed
summary_df <- as.data.frame(summary_data)
summary_df$Coefficient <- rownames(summary_df)
summary_df <- summary_df[, c("Coefficient", "Estimate", "Est.Error", "l-95% CI", "u-95% CI", "Rhat")]
addWorksheet(wb, "model_summary")
writeData(wb, "model_summary", summary_df)
summary_df$exp_Estimate <- exp(summary_df$Estimate)
summary_df$exp_l95_CI <- exp(summary_df$`l-95% CI`)
summary_df$exp_u95_CI <- exp(summary_df$`u-95% CI`)
exp_summary_df <- summary_df[, c("Coefficient", "exp_Estimate", "exp_l95_CI", "exp_u95_CI")]
addWorksheet(wb, "exp_model_summary")
writeData(wb, "exp_model_summary", exp_summary_df)
saveWorkbook(wb, "resilience_model4_results.xlsx", overwrite = TRUE)

cat("Results saved to resilience_model4_results.xlsx\n")
```


    *************************************************
   *************SENSITIVITY ANALYSIS************
   ****************************************************

#MODEL WHEN SMALL CLUSTERS ARE LEFT OUT

```{r}
cluster_counts <- table(wematter_long$cluster_no)
valid_clusters <- names(cluster_counts[cluster_counts >= 10])
wematter_subset <- wematter_long[wematter_long$cluster_no %in% valid_clusters, ]
freq(wematter_subset$cluster_no)
view(wematter_subset)
```

#clmm model when only large cluster with more than 5 people (10 raws) are included

```{r}
outcomes <- c("dep_ordered", "anxiety_ordered", "stress_ordered", "functioning_ordered", "problem_ordered", "resilience_ordered")
model_results <- list()
exp_coef_list <- list()
for (outcome in outcomes) {
  formula <- as.formula(paste(outcome, "~ time*Group_allocated + Gender + Education_level+ County_name + recoded_employment_status + (1|cluster_no)"))
  model <- clmm(formula, data = wematter_subset, Hess = TRUE, nAGQ = 10)
  model_results[[outcome]] <- model
  model_summary <- summary(model)
  coefs <- coef(model_summary)
  p_values <- model_summary$coefficients[, "Pr(>|z|)"]
  exp_coef <- exp(cbind(Estimate = coefs[, "Estimate"], confint(model)))
  exp_coef <- cbind(exp_coef, `Pr(>|z|)` = p_values)
  exp_coef_list[[outcome]] <- exp_coef
  cat("Summary for", outcome, "model:\n")
  print(summary(model))
  cat("Exponentiated coefficients for", outcome, "model with p-values:\n")
  print(exp_coef)
  cat("\n-------------------------\n")
}
wb <- createWorkbook()
for (outcome in names(exp_coef_list)) {
  addWorksheet(wb, outcome)
  writeData(wb, sheet = outcome, exp_coef_list[[outcome]], rowNames = TRUE)
}
saveWorkbook(wb, "clmm_more5pp_clusters.xlsx", overwrite = TRUE)
cat("Results have been saved to 'clmm_more5pp_clusters.xlsx'.\n")
```

# sensitivity analysis=when clusters with less than 10 people are removed
```{r}
cluster_counts <- table(wematter_long$cluster_no)
valid_clusters10 <- names(cluster_counts[cluster_counts >= 20])
wematter_subset2 <- wematter_long[wematter_long$cluster_no %in% valid_clusters10, ]
freq(wematter_subset2$cluster_no)
view(wematter_subset2)
```

```{r}
outcomes2 <- c("dep_ordered", "anxiety_ordered", "stress_ordered", "functioning_ordered", "problem_ordered", "resilience_ordered")
model_results2 <- list()
exp_coef_list2 <- list()
for (outcome2 in outcomes2) {
  formula <- as.formula(paste(outcome2, "~ time*Group_allocated + Gender + Education_level+ County_name + recoded_employment_status + (1|cluster_no)"))
  model2 <- clmm(formula, data = wematter_subset2, Hess = TRUE, nAGQ = 10)
  model_results2[[outcome2]] <- model2
  model_summary2 <- summary(model2)
  coefs <- coef(model_summary2)
  p_values <- model_summary2$coefficients[, "Pr(>|z|)"]
  exp_coef2 <- exp(cbind(Estimate = coefs[, "Estimate"], confint(model2)))
  exp_coef2 <- cbind(exp_coef2, `Pr(>|z|)` = p_values)
  exp_coef_list2[[outcome2]] <- exp_coef2
  cat("Summary for", outcome2, "model:\n")
  print(summary(model2))
  
  cat("Exponentiated coefficients for", outcome2, "model with p-values:\n")
  print(exp_coef2)
  cat("\n-------------------------\n")
}

wb <- createWorkbook()
for (outcome2 in names(exp_coef_list2)) {
  addWorksheet(wb, outcome2)
  writeData(wb, sheet = outcome2, exp_coef_list2[[outcome2]], rowNames = TRUE)
}
saveWorkbook(wb, "clmm_more10_cluster.xlsx", overwrite = TRUE)
cat("Results have been saved to 'clmm_more10_cluster.xlsx'.\n")
```


#MODEL PER County. sample too small for interaction term. have fitted time and group as an additive model rather than interaction

```{r}
outcomes <- c("dep_ordered", "anxiety_ordered", "stress_ordered", "functioning_ordered", "problem_ordered", "resilience_ordered")
counties <- c("Transnzoia", "Bungoma")
for (county in counties) {
  county_data <- subset(wematter_subset, County_name == county)
  model_results <- list()     
  exp_coef_list <- list()
  for (outcome in outcomes) 
    formula <- as.formula(paste(outcome, "~ time + Group_allocated + Gender + Education_level+ recoded_employment_status + (1|cluster_no)"))
    model <- clmm(formula, data = county_data,Hess = TRUE, nAGQ = 10)
    model_results[[outcome]] <- model
    model_summary <- summary(model)
    coefs <- coef(model_summary)
    p_values <- model_summary$coefficients[, "Pr(>|z|)"]
    exp_coef <- exp(cbind(Estimate = coefs[, "Estimate"], confint(model)))
    exp_coef <- cbind(exp_coef, `Pr(>|z|)` = p_values)
    exp_coef_list[[outcome]] <- exp_coef
    cat("Summary for", outcome, "model in", county, ":\n")
    print(summary(model))
    
    cat("Exponentiated coefficients for", outcome, "model with p-values in", county, ":\n")
    print(exp_coef)
    cat("\n-------------------------\n")
  }

  wb <- createWorkbook()
  for (outcome in names(exp_coef_list)) {
    addWorksheet(wb, outcome)
    writeData(wb, sheet = outcome, exp_coef_list[[outcome]], rowNames = TRUE)
  }
  saveWorkbook(wb, paste0("clmm_model_", county, ".xlsx"), overwrite = TRUE)
  cat("Results have been saved to 'clmm_model_", county, ".xlsx'.\n")
  }
```


#Forest plot
```{r}
library(ggplot2)
library(dplyr)
library(gridExtra)
library(RColorBrewer)
data <- data.frame(
  Outcome = c(rep("Depression", 4), rep("Anxiety", 4), rep("Stress", 4),
              rep("Functioning Impairment", 4), rep("Self-identified Problem", 4)),
  Model = c("All clusters", "Clusters <5 pp removed", "Clusters <10 pp removed", "Imputed",
            "All clusters", "Clusters <5 pp removed", "Clusters <10 pp removed", "Imputed", 
            "All clusters", "Clusters <5 pp removed", "Clusters <10 pp removed", "Imputed", 
            "All clusters", "Clusters <5 pp removed", "Clusters <10 pp removed", "Imputed", 
            "All clusters", "Clusters <5 pp removed", "Clusters <10 pp removed", "Imputed"),
  AOR = c(0.05, 0.05, 0.05, 0.08, 
          0.18, 0.18, 0.16, 0.22, 
          0.29, 0.33, 0.31, 0.24, 
          0.55, 0.57, 0.53, 0.40, 
          0.14, 0.16, 0.14, 0.16),
  Lower_CI = c(0.02, 0.02, 0.02, 0.04, 
               0.09, 0.09, 0.08, 0.11, 
               0.12, 0.13, 0.12, 0.09, 
               0.26, 0.27, 0.24, 0.19, 
               0.08, 0.08, 0.07, 0.09),
  Upper_CI = c(0.10, 0.11, 0.10, 0.17, 
               0.34, 0.35, 0.31, 0.42, 
               0.71, 0.82, 0.80, 0.64, 
               1.16, 1.23, 1.15, 0.86, 
               0.27, 0.30, 0.27, 0.31)
)

data$Outcome <- factor(data$Outcome, levels = rev(unique(data$Outcome)))
data$Model <- factor(data$Model, levels = c("All clusters", "Clusters <5 pp removed", "Clusters <10 pp removed", "Imputed"))
data$Label <- paste0("AOR = ", round(data$AOR, 2), " [", round(data$Lower_CI, 2), ", ", round(data$Upper_CI, 2), "]")

model_colors <- c("#FF5733", "#33FF57", "#3357FF", "#FF33A8")  # Vibrant colors

forest_plot <- ggplot(data, aes(x = AOR, y = Model, color = Model)) +
  geom_point(aes(size = 1), shape = 15) +
  geom_errorbarh(aes(xmin = Lower_CI, xmax = Upper_CI), height = 0.2) +
  geom_vline(xintercept = 1, linetype = "solid", color = "black") +  # Draw a vertical line at x = 1
  scale_color_manual(values = model_colors) +  
  facet_grid(Outcome ~ ., scales = "free_y", space = "free_y") +
  scale_x_continuous(limits = c(0, 1.5)) +  
  labs(x = "Adjusted Odds Ratio (AOR)", y = "", title = "Estimates based on varying datasets") +  # Updated title
  theme_minimal() +
  theme(strip.text.y = element_text(angle = 0),
        panel.spacing = unit(1, "lines"),
        panel.grid.major = element_blank(), 
        panel.grid.minor = element_blank(),  
        legend.position = "none")  

label_plot <- ggplot(data, aes(y = Model)) +
  geom_text(aes(x = 0.1, label = Label), hjust = 0, size = 1.8, fontface = "bold") +  # Bold the AOR values
  facet_grid(Outcome ~ ., scales = "free_y", space = "free_y") +
  theme_void() +  
  theme(strip.text.y = element_blank(),  
        plot.margin = unit(c(1, 0, 1, 1), "lines"))  
combined_plot <- grid.arrange(label_plot, forest_plot, ncol = 2, widths = c(1, 3))
ggsave("forest_plot_image.png", plot = combined_plot, width = 12, height = 8, dpi = 300)
```
